# Supplementary material for: Haplotype Loci Under Selection in Canadian Durum Wheat Germplasm Over 60 Years of Breeding: Association With Grain Yield, Quality Traits, Protein Loss, and Plant Height
Source: Front Plant Sci. 2018 Nov 5;9:1589. doi: 10.3389/fpls.2018.01589 (PMC6230583; doi:10.3389/fpls.2018.01589)
Supplement: TABLE S4 — List of genes harboring outliers associated with phenotypic traits in the durum wheat breeding panel. [file Table_4.XLSX]

## Sheet: Supplemental Table 4
Supplemental Table 4 List of genes harboring outliers associated with phenotypic traits in the durum wheat breeding panel
Haplotypes	Traits	Chromosomes	CS gene start coord1	CS gene end coord2	Gene ID	Markers	Blast.Hit.Accession	Human.Readable.Description	Pfam.IDs..Description.	Interpro.IDs..Description.	GO.IDs..Description..via.Interpro	Gene.or.TE.TE..U..via.function.	Pfam.IDs	Interpro.IDs	GO.IDs.via.Interpro
hap_1A_1	Gluten index, Dough extensibility, Dough tenacity, Semolina pigment	1A	1336828	1348324	TraesCS1A01G002700	Excalibur_c9509_1180.1;RAC875_rep_c110533_92.1;Tdurum_contig44888_837.1	tr|R7WEV8|R7WEV8_AEGTA	Paired amphipathic helix protein Sin3	PF02671: Paired amphipathic helix repeat; PF08295: Sin3 family co-repressor; PF16879: C-terminal domain of Sin3a protein	IPR003822: Paired amphipathic helix; IPR013194: Histone deacetylase interacting domain; IPR031693: Sin3, C-terminal	GO:0006355 BP: regulation of transcription, DNA-templated	G	PF02671; PF08295; PF16879	IPR003822; IPR013194; IPR031693	GO:0006355
hap_1A_2	Protein loss	1A	13762849	13768161	TraesCS1A01G029300	BS00081680_51.1	tr|A0A061DTI0|A0A061DTI0_THECC	ERD (Early-responsive to dehydration stress) family protein	PF13967: Late exocytosis, associated with Golgi transport; PF14703: Cytosolic domain of 10TM putative phosphate transporter; PF02714: Calcium-dependent channel, 7TM region, putative phosphate	IPR003864: Calcium-dependent channel, 7TM region, putative phosphate; IPR027815: 10TM putative phosphate transporter, cytosolic domain; IPR032880: Calcium permeable stress-gated cation channel 1, N-terminal transmembrane domain	GO:0016020 CC: membrane	G	PF13967; PF14703; PF02714	IPR003864; IPR027815; IPR032880	GO:0016020
hap_1A_2	Protein loss	1A	13979372	13979866	TraesCS1A01G030000	Tdurum_contig75476_167.1	tr|A0A0B0NPS3|A0A0B0NPS3_GOSAR	Chaperone DnaJ		IPR001305: Heat shock protein DnaJ, cysteine-rich domain	GO:0031072 MF: heat shock protein binding;GO:0051082 MF: unfolded protein binding	G		IPR001305	GO:0031072; GO:0051082
hap_1A_2	Protein loss	1A	14195890	14197862	TraesCS1A01G030800	Excalibur_c20777_315.1	NA	NA	NA	NA	NA	NA	NA	NA	NA
hap_1A_2	Protein loss	1A	20179796	20183410	TraesCS1A01G036300	Kukri_c18434_200.1	tr|G7K899|G7K899_MEDTR	Beta-1,3-galactosyltransferase-like protein	PF00337: Galactoside-binding lectin; PF01762: Galactosyltransferase	IPR001079: Galectin, carbohydrate recognition domain; IPR002659: Glycosyl transferase, family 31; IPR013320: Concanavalin A-like lectin/glucanase domain; IPR029044: Nucleotide-diphospho-sugar transferases	GO:0006486 BP: protein glycosylation;GO:0008378 MF: galactosyltransferase activity;GO:0016020 CC: membrane;GO:0030246 MF: carbohydrate binding	G	PF00337; PF01762	IPR001079; IPR002659; IPR013320; IPR029044	GO:0006486; GO:0008378; GO:0016020; GO:0030246
hap_1A_2	Protein loss	1A	208725042	208726336	TraesCS1A01G135500	Excalibur_c20777_315.2	NA	NA	NA	NA	NA	NA	NA	NA	NA
hap_1A_2	Protein loss	1B	17380544	17386280	TraesCS1B01G036500	BS00081680_51.3	tr|A0A061DTI0|A0A061DTI0_THECC	ERD (Early-responsive to dehydration stress) family protein	PF13967: Late exocytosis, associated with Golgi transport; PF14703: Cytosolic domain of 10TM putative phosphate transporter; PF02714: Calcium-dependent channel, 7TM region, putative phosphate	IPR003864: Calcium-dependent channel, 7TM region, putative phosphate; IPR027815: 10TM putative phosphate transporter, cytosolic domain; IPR032880: Calcium permeable stress-gated cation channel 1, N-terminal transmembrane domain	GO:0016020 CC: membrane	G	PF13967; PF14703; PF02714	IPR003864; IPR027815; IPR032880	GO:0016020
hap_1A_2	Protein loss	1B	26782706	26786349	TraesCS1B01G047000	Kukri_c18434_200.2	tr|G7K899|G7K899_MEDTR	Beta-1,3-galactosyltransferase-like protein	PF00337: Galactoside-binding lectin; PF01762: Galactosyltransferase	IPR001079: Galectin, carbohydrate recognition domain; IPR002659: Glycosyl transferase, family 31; IPR013320: Concanavalin A-like lectin/glucanase domain; IPR029044: Nucleotide-diphospho-sugar transferases	GO:0006486 BP: protein glycosylation;GO:0008378 MF: galactosyltransferase activity;GO:0016020 CC: membrane;GO:0030246 MF: carbohydrate binding	G	PF00337; PF01762	IPR001079; IPR002659; IPR013320; IPR029044	GO:0006486; GO:0008378; GO:0016020; GO:0030246
hap_1A_2	Protein loss	1D	11616703	11624088	TraesCS1D01G029500	BS00081680_51.2	tr|A0A061DTI0|A0A061DTI0_THECC	ERD (Early-responsive to dehydration stress) family protein	PF13967: Late exocytosis, associated with Golgi transport; PF14703: Cytosolic domain of 10TM putative phosphate transporter; PF02714: Calcium-dependent channel, 7TM region, putative phosphate	IPR003864: Calcium-dependent channel, 7TM region, putative phosphate; IPR027815: 10TM putative phosphate transporter, cytosolic domain; IPR032880: Calcium permeable stress-gated cation channel 1, N-terminal transmembrane domain	GO:0016020 CC: membrane	G	PF13967; PF14703; PF02714	IPR003864; IPR027815; IPR032880	GO:0016020
hap_1A_4	Protein loss	1A	570860167	570864952	TraesCS1A01G409200	wsnp_Ex_c41553_48351921.1	tr|A0A0U2SD01|A0A0U2SD01_ORYSA	NBS-LRR-like resistance protein		IPR011991: Winged helix-turn-helix DNA-binding domain; IPR032675: Leucine-rich repeat domain, L domain-like		G		IPR011991; IPR032675
hap_1A_4	Protein loss	1A	571269577	571281043	TraesCS1A01G409600	IAAV5567.1	tr|A0A1J3GNC7|A0A1J3GNC7_NOCCA	Topoisomerase 1-associated factor 1	PF04821: Timeless protein; PF05029: Timeless protein C terminal region	IPR006906: Timeless protein; IPR007725: Timeless C-terminal		G	PF04821; PF05029	IPR006906; IPR007725
hap_1A_4	Protein loss	1A	574336379	574340762	TraesCS1A01G415200	Excalibur_c88792_93.2;RFL_Contig3683_1784.1	tr|A0A1E5UZR2|A0A1E5UZR2_9POAL	Protein CHUP1, chloroplastic		IPR000381: Inhibin, beta B subunit	GO:0005179 MF: hormone activity;GO:0005576 CC: extracellular region	G		IPR000381	GO:0005179; GO:0005576
hap_1A_4	Protein loss	1B	660722152	660726060	TraesCS1B01G438500	wsnp_Ex_c41553_48351921.4	AT5G38350.1	Disease resistance protein (NBS-LRR class) family	PF00931: NB-ARC domain	IPR002182: NB-ARC; IPR011991: Winged helix-turn-helix DNA-binding domain; IPR027417: P-loop containing nucleoside triphosphate hydrolase; IPR032675: Leucine-rich repeat domain, L domain-like	GO:0043531 MF: ADP binding	G	PF00931	IPR002182; IPR011991; IPR027417; IPR032675	GO:0043531
hap_1A_4	Protein loss	1B	660743865	660749582	TraesCS1B01G438600	wsnp_Ex_c41553_48351921.2	AT1G17600.1	Disease resistance protein (TIR-NBS-LRR class) family	PF00931: NB-ARC domain	IPR002182: NB-ARC; IPR011991: Winged helix-turn-helix DNA-binding domain; IPR027417: P-loop containing nucleoside triphosphate hydrolase; IPR032675: Leucine-rich repeat domain, L domain-like	GO:0043531 MF: ADP binding	G	PF00931	IPR002182; IPR011991; IPR027417; IPR032675	GO:0043531
hap_1A_4	Protein loss	1B	665310090	665314383	TraesCS1B01G445200	Excalibur_c88792_93.1;RFL_Contig3683_1784.2	tr|A0A1E5UZR2|A0A1E5UZR2_9POAL	Protein CHUP1, chloroplastic		IPR000381: Inhibin, beta B subunit	GO:0005179 MF: hormone activity;GO:0005576 CC: extracellular region	G		IPR000381	GO:0005179; GO:0005576
hap_1A_4	Protein loss	1D	478121242	478125572	TraesCS1D01G422700	RFL_Contig3683_1784.3	tr|A0A1E5UZR2|A0A1E5UZR2_9POAL	Protein CHUP1, chloroplastic				G
hap_1B_1	Protein content	1B	9555827	9558563	TraesCS1B01G020400	RAC875_c3692_2287.1	tr|Q2R8J2|Q2R8J2_ORYSJ	NBS-LRR disease resistance protein, putative, expressed	PF00931: NB-ARC domain	IPR002182: NB-ARC; IPR011991: Winged helix-turn-helix DNA-binding domain; IPR027417: P-loop containing nucleoside triphosphate hydrolase; IPR032675: Leucine-rich repeat domain, L domain-like	GO:0043531 MF: ADP binding	G	PF00931	IPR002182; IPR011991; IPR027417; IPR032675	GO:0043531
hap_1B_2	Gluten index, Dough extensibility, Dough tenacity, Deformation energy	1B	24494417	24499592	TraesCS1B01G044500	Tdurum_contig41904_446.1	AT4G12020.8	protein kinase family protein		IPR011009: Protein kinase-like domain		G		IPR011009
hap_1B_3	Semolina pigment	1A	80683971	80687009	TraesCS1A01G090600	BS00094759_51.3	tr|A0A1D1ZCG0|A0A1D1ZCG0_9ARAE	Proline synthase co-transcribed bacterial	PF01168: Alanine racemase, N-terminal domain	IPR001608: Alanine racemase, N-terminal; IPR011078: COG0325 protein family; IPR029066: PLP-binding barrel		G	PF01168	IPR001608; IPR011078; IPR029066
hap_1B_3	Semolina pigment	1B	139070064	139073132	TraesCS1B01G118400	BS00094759_51.2	tr|A0A1D1ZCG0|A0A1D1ZCG0_9ARAE	Proline synthase co-transcribed bacterial	PF01168: Alanine racemase, N-terminal domain	IPR001608: Alanine racemase, N-terminal; IPR011078: COG0325 protein family; IPR029066: PLP-binding barrel		G	PF01168	IPR001608; IPR011078; IPR029066
hap_1B_3	Semolina pigment	1B	285327632	285344040	TraesCS1B01G163400	BS00062770_51.1	tr|A2Q199|A2Q199_MEDTR	Chaperone DnaK	PF00012: Hsp70 protein	IPR013126: Heat shock protein 70 family; IPR029047: Heat shock protein 70kD, peptide-binding domain		G	PF00012	IPR013126; IPR029047
hap_1B_3	Semolina pigment	1B	305268764	305271670	TraesCS1B01G171700	Excalibur_c20228_135.1	tr|A0A0K9NNZ5|A0A0K9NNZ5_ZOSMR	Polyubiquitin	PF00240: Ubiquitin family	IPR000626: Ubiquitin domain; IPR019956: Ubiquitin; IPR029071: Ubiquitin-related domain	GO:0005515 MF: protein binding	G	PF00240	IPR000626; IPR019956; IPR029071	GO:0005515
hap_1B_3	Semolina pigment	1B	336207097	336210243	TraesCS1B01G188000	Kukri_c30982_1173.1	tr|A0A0N7IZQ6|A0A0N7IZQ6_ZOSMR	Monothiol glutaredoxin	PF00085: Thioredoxin; PF00462: Glutaredoxin	IPR002109: Glutaredoxin; IPR004480: Monothiol glutaredoxin-related; IPR012336: Thioredoxin-like fold; IPR013766: Thioredoxin domain	GO:0009055 MF: electron carrier activity;GO:0015035 MF: protein disulfide oxidoreductase activity;GO:0045454 BP: cell redox homeostasis	G	PF00085; PF00462	IPR002109; IPR004480; IPR012336; IPR013766	GO:0009055; GO:0015035; GO:0045454
hap_1B_3	Semolina pigment	1B	342643664	342648009	TraesCS1B01G191600	IACX1008.1	tr|A0A1J3K328|A0A1J3K328_NOCCA	Thylakoid lumenal 17.4 kDa protein, chloroplastic	PF00805: Pentapeptide repeats (8 copies)	IPR001646: Pentapeptide repeat		G	PF00805	IPR001646
hap_1B_3	Semolina pigment	1D	86217929	86220906	TraesCS1D01G099200	BS00094759_51.1	tr|A0A1D1ZCG0|A0A1D1ZCG0_9ARAE	Proline synthase co-transcribed bacterial	PF01168: Alanine racemase, N-terminal domain	IPR001608: Alanine racemase, N-terminal; IPR011078: COG0325 protein family; IPR029066: PLP-binding barrel		G	PF01168	IPR001608; IPR011078; IPR029066
hap_1B_3	Semolina pigment	1D	211617755	211619506	TraesCS1D01G151600	Excalibur_c20228_135.2	tr|A0A0K9NNZ5|A0A0K9NNZ5_ZOSMR	Polyubiquitin	PF00240: Ubiquitin family	IPR000626: Ubiquitin domain; IPR019956: Ubiquitin; IPR029071: Ubiquitin-related domain	GO:0005515 MF: protein binding	G	PF00240	IPR000626; IPR019956; IPR029071	GO:0005515
hap_1B_3	Semolina pigment	1D	238069359	238072417	TraesCS1D01G166900	Kukri_c30982_1173.2	tr|A0A0N7IZQ6|A0A0N7IZQ6_ZOSMR	Monothiol glutaredoxin	PF00085: Thioredoxin; PF00462: Glutaredoxin	IPR002109: Glutaredoxin; IPR004480: Monothiol glutaredoxin-related; IPR012336: Thioredoxin-like fold; IPR013766: Thioredoxin domain	GO:0009055 MF: electron carrier activity;GO:0015035 MF: protein disulfide oxidoreductase activity;GO:0045454 BP: cell redox homeostasis	G	PF00085; PF00462	IPR002109; IPR004480; IPR012336; IPR013766	GO:0009055; GO:0015035; GO:0045454
hap_1B_5	Semolina pigment	1B	566823534	566831413	TraesCS1B01G339000	BS00075248_51.1	tr|A1BLP7|A1BLP7_MEDTR	Thioredoxin	PF00085: Thioredoxin	IPR005746: Thioredoxin; IPR012336: Thioredoxin-like fold; IPR013766: Thioredoxin domain; IPR017937: Thioredoxin, conserved site	GO:0006662 BP: glycerol ether metabolic process;GO:0015035 MF: protein disulfide oxidoreductase activity;GO:0045454 BP: cell redox homeostasis	G	PF00085	IPR005746; IPR012336; IPR013766; IPR017937	GO:0006662; GO:0015035; GO:0045454
hap_1B_5	Semolina pigment	1B	566832204	566836047	TraesCS1B01G339100	BS00062880_51.1	tr|A0A061DNZ8|A0A061DNZ8_THECC	p-loop containing nucleoside triphosphate hydrolases superfamily protein	PF06414: Zeta toxin	IPR010488: Zeta toxin domain; IPR027417: P-loop containing nucleoside triphosphate hydrolase	GO:0005524 MF: ATP binding;GO:0016301 MF: kinase activity	G	PF06414	IPR010488; IPR027417	GO:0005524; GO:0016301
hap_1B_5	Semolina pigment	1B	570291975	570303561	TraesCS1B01G342200	wsnp_Ex_c21198_30327016.1	tr|A0A0B0MJL6|A0A0B0MJL6_GOSAR	Proline--tRNA ligase	PF00587: tRNA synthetase class II core domain (G, H, P, S and T); PF03129: Anticodon binding domain; PF09180: Prolyl-tRNA synthetase, C-terminal	IPR002314: Aminoacyl-tRNA synthetase, class II (G/ P/ S/T); IPR002316: Proline-tRNA ligase, class IIa; IPR004154: Anticodon-binding; IPR004499: Proline-tRNA ligase, class IIa, archaeal-type; IPR006195: Aminoacyl-tRNA synthetase, class II; IPR016061: Proline-tRNA ligase, class II, C-terminal; IPR017449: Prolyl-tRNA synthetase, class II	GO:0000166 MF: nucleotide binding;GO:0004812 MF: aminoacyl-tRNA ligase activity;GO:0004827 MF: proline-tRNA ligase activity;GO:0005524 MF: ATP binding;GO:0005737 CC: cytoplasm;GO:0006418 BP: tRNA aminoacylation for protein translation;GO:0006433 BP: prolyl-tRNA aminoacylation	G	PF00587; PF03129; PF09180	IPR002314; IPR002316; IPR004154; IPR004499; IPR006195; IPR016061; IPR017449	GO:0000166; GO:0004812; GO:0004827; GO:0005524; GO:0005737; GO:0006418; GO:0006433
hap_1B_5	Semolina pigment	1B	572673979	572677924	TraesCS1B01G344300	RAC875_c1188_531.1	tr|T1M501|T1M501_TRIUA	E3 ubiquitin-protein ligase		IPR008974: TRAF-like; IPR013010: Zinc finger, SIAH-type; IPR013083: Zinc finger, RING/FYVE/PHD-type	GO:0005515 MF: protein binding;GO:0008270 MF: zinc ion binding	G		IPR008974; IPR013010; IPR013083	GO:0005515; GO:0008270
hap_1B_5	Semolina pigment	1B	575866694	575868923	TraesCS1B01G346800	IACX6346.1	tr|M8CF32|M8CF32_AEGTA	50S ribosomal protein L33	PF00471: Ribosomal protein L33	IPR001705: Ribosomal protein L33; IPR011332: Zinc-binding ribosomal protein; IPR018264: Ribosomal protein L33, conserved site	GO:0003735 MF: structural constituent of ribosome;GO:0005622 CC: intracellular;GO:0005840 CC: ribosome;GO:0006412 BP: translation	G	PF00471	IPR001705; IPR011332; IPR018264	GO:0003735; GO:0005622; GO:0005840; GO:0006412
hap_1B_5	Semolina pigment	1B	575867936	575872484	TraesCS1B01G346900	IACX6346.1	tr|A0A0R0ITQ1|A0A0R0ITQ1_SOYBN	Glycosyltransferase	PF03407: Nucleotide-diphospho-sugar transferase	IPR005069: Nucleotide-diphospho-sugar transferase		G	PF03407	IPR005069
hap_1B_5	Semolina pigment	1B	589070794	589073583	TraesCS1B01G360700	BobWhite_c17644_456.1	tr|B9SBL6|B9SBL6_RICCO	Kinesin, putative	PF00225: Kinesin motor domain	IPR001752: Kinesin motor domain; IPR027417: P-loop containing nucleoside triphosphate hydrolase	GO:0003777 MF: microtubule motor activity;GO:0005524 MF: ATP binding;GO:0007018 BP: microtubule-based movement;GO:0008017 MF: microtubule binding	G	PF00225	IPR001752; IPR027417	GO:0003777; GO:0005524; GO:0007018; GO:0008017
hap_1B_5	Semolina pigment	3D	527001013	527007854	TraesCS3D01G415200	wsnp_Ex_c21198_30327016.2	tr|A0A0B0MJL6|A0A0B0MJL6_GOSAR	Proline--tRNA ligase	PF00587: tRNA synthetase class II core domain (G, H, P, S and T); PF03129: Anticodon binding domain; PF09180: Prolyl-tRNA synthetase, C-terminal	IPR002314: Aminoacyl-tRNA synthetase, class II (G/ P/ S/T); IPR002316: Proline-tRNA ligase, class IIa; IPR004154: Anticodon-binding; IPR004499: Proline-tRNA ligase, class IIa, archaeal-type; IPR006195: Aminoacyl-tRNA synthetase, class II; IPR016061: Proline-tRNA ligase, class II, C-terminal; IPR017449: Prolyl-tRNA synthetase, class II	GO:0000166 MF: nucleotide binding;GO:0004812 MF: aminoacyl-tRNA ligase activity;GO:0004827 MF: proline-tRNA ligase activity;GO:0005524 MF: ATP binding;GO:0005737 CC: cytoplasm;GO:0006418 BP: tRNA aminoacylation for protein translation;GO:0006433 BP: prolyl-tRNA aminoacylation	G	PF00587; PF03129; PF09180	IPR002314; IPR002316; IPR004154; IPR004499; IPR006195; IPR016061; IPR017449	GO:0000166; GO:0004812; GO:0004827; GO:0005524; GO:0005737; GO:0006418; GO:0006433
hap_1B_6	Semolina pigment	1B	624498601	624506745	TraesCS1B01G391100	Excalibur_c581_947.1	tr|M8B215|M8B215_AEGTA	Heat stress transcription factor A-9	PF07762: Protein of unknown function (DUF1618)	IPR011676: Domain of unknown function DUF1618		G	PF07762	IPR011676
hap_1B_7	Protein content, Protein loss, Semolina pigment	1A	551539887	551543051	TraesCS1A01G379600	RAC875_c30786_411.2	tr|B9HCD4|B9HCD4_POPTR	OLIGOPEPTIDE TRANSPORTER family protein	PF03169: OPT oligopeptide transporter protein	IPR004813: Oligopeptide transporter, OPT superfamily	GO:0055085 BP: transmembrane transport	G	PF03169	IPR004813	GO:0055085
hap_1B_7	Protein content, Protein loss, Semolina pigment	1B	631817678	631821965	TraesCS1B01G401300	RAC875_c30786_411.4	tr|A0A0K9PTD8|A0A0K9PTD8_ZOSMR	Oligopeptide transporter	PF03169: OPT oligopeptide transporter protein	IPR004813: Oligopeptide transporter, OPT superfamily	GO:0055085 BP: transmembrane transport	G	PF03169	IPR004813	GO:0055085
hap_1B_7	Protein content, Protein loss, Semolina pigment	1B	631829434	631833996	TraesCS1B01G401600	RAC875_c30786_411.3	tr|A0A0K9PTD8|A0A0K9PTD8_ZOSMR	Oligopeptide transporter	PF03169: OPT oligopeptide transporter protein	IPR004648: Tetrapeptide transporter, OPT1/isp4; IPR004813: Oligopeptide transporter, OPT superfamily	GO:0055085 BP: transmembrane transport	G	PF03169	IPR004648; IPR004813	GO:0055085
hap_1B_7	Protein content, Protein loss, Semolina pigment	1B	636737981	636739203	TraesCS1B01G409200	RAC875_c13258_955.1	tr|B5KVP9|B5KVP9_MAIZE	Cysteine protease	PF08246: Cathepsin propeptide inhibitor domain (I29); PF00112: Papain family cysteine protease	IPR000668: Peptidase C1A, papain C-terminal; IPR013201: Cathepsin propeptide inhibitor domain (I29); IPR025660: Cysteine peptidase, histidine active site; IPR025661: Cysteine peptidase, asparagine active site	GO:0006508 BP: proteolysis;GO:0008234 MF: cysteine-type peptidase activity	G	PF08246; PF00112	IPR000668; IPR013201; IPR025660; IPR025661	GO:0006508; GO:0008234
hap_1B_7	Protein content, Protein loss, Semolina pigment	1B	683471422	683472800	TraesCS1B01G474900	RAC875_c26801_129.1	AT1G55160.1	WAS/WASL-interacting family protein				G
hap_1B_7	Protein content, Protein loss, Semolina pigment	1D	459831216	459838451	TraesCS1D01G387000	RAC875_c30786_411.1	tr|A0A0K9PTD8|A0A0K9PTD8_ZOSMR	Oligopeptide transporter	PF03169: OPT oligopeptide transporter protein	IPR004648: Tetrapeptide transporter, OPT1/isp4; IPR004813: Oligopeptide transporter, OPT superfamily	GO:0055085 BP: transmembrane transport	G	PF03169	IPR004648; IPR004813	GO:0055085
hap_1B_7	Protein content, Protein loss, Semolina pigment	1D	460743244	460743912	TraesCS1D01G388500	BS00087544_51.1	tr|Q7X9Q6|Q7X9Q6_ORYSA	Embryo-specific protein	PF14861: Plant antimicrobial peptide	IPR029227: Plant antimicrobial peptide	GO:0050832 BP: defense response to fungus	G	PF14861	IPR029227	GO:0050832
hap_1B_7	Protein content, Protein loss, Semolina pigment	1A	551539887	551543051	TraesCS1A01G379600	RAC875_c30786_411.2	tr|B9HCD4|B9HCD4_POPTR	OLIGOPEPTIDE TRANSPORTER family protein	PF03169: OPT oligopeptide transporter protein	IPR004813: Oligopeptide transporter, OPT superfamily	GO:0055085 BP: transmembrane transport	G	PF03169	IPR004813	GO:0055085
hap_1B_7	Protein content, Protein loss, Semolina pigment	1B	631817678	631821965	TraesCS1B01G401300	RAC875_c30786_411.4	tr|A0A0K9PTD8|A0A0K9PTD8_ZOSMR	Oligopeptide transporter	PF03169: OPT oligopeptide transporter protein	IPR004813: Oligopeptide transporter, OPT superfamily	GO:0055085 BP: transmembrane transport	G	PF03169	IPR004813	GO:0055085
hap_1B_7	Protein content, Protein loss, Semolina pigment	1B	631829434	631833996	TraesCS1B01G401600	RAC875_c30786_411.3	tr|A0A0K9PTD8|A0A0K9PTD8_ZOSMR	Oligopeptide transporter	PF03169: OPT oligopeptide transporter protein	IPR004648: Tetrapeptide transporter, OPT1/isp4; IPR004813: Oligopeptide transporter, OPT superfamily	GO:0055085 BP: transmembrane transport	G	PF03169	IPR004648; IPR004813	GO:0055085
hap_1B_7	Protein content, Protein loss, Semolina pigment	1B	636737981	636739203	TraesCS1B01G409200	RAC875_c13258_955.1	tr|B5KVP9|B5KVP9_MAIZE	Cysteine protease	PF08246: Cathepsin propeptide inhibitor domain (I29); PF00112: Papain family cysteine protease	IPR000668: Peptidase C1A, papain C-terminal; IPR013201: Cathepsin propeptide inhibitor domain (I29); IPR025660: Cysteine peptidase, histidine active site; IPR025661: Cysteine peptidase, asparagine active site	GO:0006508 BP: proteolysis;GO:0008234 MF: cysteine-type peptidase activity	G	PF08246; PF00112	IPR000668; IPR013201; IPR025660; IPR025661	GO:0006508; GO:0008234
hap_1B_7	Protein content, Protein loss, Semolina pigment	1B	683471422	683472800	TraesCS1B01G474900	RAC875_c26801_129.1	AT1G55160.1	WAS/WASL-interacting family protein				G
hap_1B_7	Protein content, Protein loss, Semolina pigment	1D	459831216	459838451	TraesCS1D01G387000	RAC875_c30786_411.1	tr|A0A0K9PTD8|A0A0K9PTD8_ZOSMR	Oligopeptide transporter	PF03169: OPT oligopeptide transporter protein	IPR004648: Tetrapeptide transporter, OPT1/isp4; IPR004813: Oligopeptide transporter, OPT superfamily	GO:0055085 BP: transmembrane transport	G	PF03169	IPR004648; IPR004813	GO:0055085
hap_1B_7	Protein content, Protein loss, Semolina pigment	1D	460743244	460743912	TraesCS1D01G388500	BS00087544_51.1	tr|Q7X9Q6|Q7X9Q6_ORYSA	Embryo-specific protein	PF14861: Plant antimicrobial peptide	IPR029227: Plant antimicrobial peptide	GO:0050832 BP: defense response to fungus	G	PF14861	IPR029227	GO:0050832
hap_1B_7	Protein content, Protein loss, Semolina pigment	1A	551539887	551543051	TraesCS1A01G379600	RAC875_c30786_411.2	tr|B9HCD4|B9HCD4_POPTR	OLIGOPEPTIDE TRANSPORTER family protein	PF03169: OPT oligopeptide transporter protein	IPR004813: Oligopeptide transporter, OPT superfamily	GO:0055085 BP: transmembrane transport	G	PF03169	IPR004813	GO:0055085
hap_1B_7	Protein content, Protein loss, Semolina pigment	1B	631817678	631821965	TraesCS1B01G401300	RAC875_c30786_411.4	tr|A0A0K9PTD8|A0A0K9PTD8_ZOSMR	Oligopeptide transporter	PF03169: OPT oligopeptide transporter protein	IPR004813: Oligopeptide transporter, OPT superfamily	GO:0055085 BP: transmembrane transport	G	PF03169	IPR004813	GO:0055085
hap_1B_7	Protein content, Protein loss, Semolina pigment	1B	631829434	631833996	TraesCS1B01G401600	RAC875_c30786_411.3	tr|A0A0K9PTD8|A0A0K9PTD8_ZOSMR	Oligopeptide transporter	PF03169: OPT oligopeptide transporter protein	IPR004648: Tetrapeptide transporter, OPT1/isp4; IPR004813: Oligopeptide transporter, OPT superfamily	GO:0055085 BP: transmembrane transport	G	PF03169	IPR004648; IPR004813	GO:0055085
hap_1B_7	Protein content, Protein loss, Semolina pigment	1B	636737981	636739203	TraesCS1B01G409200	RAC875_c13258_955.1	tr|B5KVP9|B5KVP9_MAIZE	Cysteine protease	PF08246: Cathepsin propeptide inhibitor domain (I29); PF00112: Papain family cysteine protease	IPR000668: Peptidase C1A, papain C-terminal; IPR013201: Cathepsin propeptide inhibitor domain (I29); IPR025660: Cysteine peptidase, histidine active site; IPR025661: Cysteine peptidase, asparagine active site	GO:0006508 BP: proteolysis;GO:0008234 MF: cysteine-type peptidase activity	G	PF08246; PF00112	IPR000668; IPR013201; IPR025660; IPR025661	GO:0006508; GO:0008234
hap_1B_7	Protein content, Protein loss, Semolina pigment	1B	683471422	683472800	TraesCS1B01G474900	RAC875_c26801_129.1	AT1G55160.1	WAS/WASL-interacting family protein				G
hap_1B_7	Protein content, Protein loss, Semolina pigment	1D	459831216	459838451	TraesCS1D01G387000	RAC875_c30786_411.1	tr|A0A0K9PTD8|A0A0K9PTD8_ZOSMR	Oligopeptide transporter	PF03169: OPT oligopeptide transporter protein	IPR004648: Tetrapeptide transporter, OPT1/isp4; IPR004813: Oligopeptide transporter, OPT superfamily	GO:0055085 BP: transmembrane transport	G	PF03169	IPR004648; IPR004813	GO:0055085
hap_1B_7	Protein content, Protein loss, Semolina pigment	1D	460743244	460743912	TraesCS1D01G388500	BS00087544_51.1	tr|Q7X9Q6|Q7X9Q6_ORYSA	Embryo-specific protein	PF14861: Plant antimicrobial peptide	IPR029227: Plant antimicrobial peptide	GO:0050832 BP: defense response to fungus	G	PF14861	IPR029227	GO:0050832
hap_1B_10	Protein loss	1B	680162718	680164783	TraesCS1B01G472200	Tdurum_contig13879_352.1	tr|M7Z4A7|M7Z4A7_TRIUA	2-aminoethanethiol dioxygenase	PF07847: PCO_ADO	IPR011051: RmlC-like cupin domain; IPR012864: Cysteine oxygenase/2-aminoethanethiol dioxygenase; IPR014710: RmlC-like jelly roll fold	GO:0016702 MF: oxidoreductase activity, acting on single donors with incorporation of molecular oxygen, incorporation of two atoms of oxygen;GO:0055114 BP: oxidation-reduction process	G	PF07847	IPR011051; IPR012864; IPR014710	GO:0016702; GO:0055114
hap_1B_10	Protein loss	1B	687710715	687719885	TraesCS1B01G480100	Tdurum_contig9144_222.1	tr|U3LKI6|U3LKI6_WHEAT	Argonaute	PF16486: N-terminal domain of argonaute; PF08699: Argonaute linker 1 domain; PF02170: PAZ domain; PF16488: Argonaute linker 2 domain; PF02171: Piwi domain	IPR003100: PAZ domain; IPR003165: Piwi domain; IPR012337: Ribonuclease H-like domain; IPR014811: Argonaute, linker 1 domain; IPR032472: Argonaute linker 2 domain; IPR032474: Protein argonaute, N-terminal	GO:0003676 MF: nucleic acid binding;GO:0005515 MF: protein binding	G	PF16486; PF08699; PF02170; PF16488; PF02171	IPR003100; IPR003165; IPR012337; IPR014811; IPR032472; IPR032474	GO:0003676; GO:0005515
hap_1B_10	Protein loss	1B	688352413	688354696	TraesCS1B01G480700	Tdurum_contig58710_411.1	tr|A0A1J3IKY1|A0A1J3IKY1_NOCCA	HMG-Y-related protein A	PF02178: AT hook motif	IPR000116: High mobility group protein HMGA; IPR000637: HMG-I/HMG-Y, DNA-binding, conserved site; IPR005818: Linker histone H1/H5, domain H15; IPR011991: Winged helix-turn-helix DNA-binding domain; IPR017956: AT hook, DNA-binding motif	GO:0000785 CC: chromatin;GO:0000786 CC: nucleosome;GO:0003677 MF: DNA binding;GO:0005634 CC: nucleus;GO:0006334 BP: nucleosome assembly;GO:0006355 BP: regulation of transcription, DNA-templated	G	PF02178	IPR000116; IPR000637; IPR005818; IPR011991; IPR017956	GO:0000785; GO:0000786; GO:0003677; GO:0005634; GO:0006334; GO:0006355
hap_1B_10	Protein loss	1B	689555251	689556433	TraesCS1B01G481300	BS00001128_51.3	tr|D0VBJ2|D0VBJ2_9POAL	O-methyltransferase-like protein	PF08100: Dimerisation domain; PF00891: O-methyltransferase	IPR001077: O-methyltransferase, family 2; IPR011991: Winged helix-turn-helix DNA-binding domain; IPR012967: Plant methyltransferase dimerisation; IPR016461: O-methyltransferase COMT-type; IPR029063: S-adenosyl-L-methionine-dependent methyltransferase	GO:0008168 MF: methyltransferase activity;GO:0008171 MF: O-methyltransferase activity;GO:0046983 MF: protein dimerization activity	G	PF08100; PF00891	IPR001077; IPR011991; IPR012967; IPR016461; IPR029063	GO:0008168; GO:0008171; GO:0046983
hap_1B_10	Protein loss	1B	689851319	689851782	TraesCS1B01G481600	BobWhite_c7691_195.1	tr|A0A067XTI5|A0A067XTI5_CICAR	UDP-glycosyltransferase				G
hap_1B_10	Protein loss	Unknown	9330477	9332108	TraesCSU01G005100	BobWhite_c7691_195.2	tr|A0A164TMY6|A0A164TMY6_DAUCA	UDP-glycosyltransferase	PF00201: UDP-glucoronosyl and UDP-glucosyl transferase	IPR002213: UDP-glucuronosyl/UDP-glucosyltransferase	GO:0008152 BP: metabolic process;GO:0016758 MF: transferase activity, transferring hexosyl groups	G	PF00201	IPR002213	GO:0008152; GO:0016758
hap_1B_10	Protein loss	Unknown	371634707	371635688	TraesCSU01G246000	BS00001128_51.4	tr|D0VBJ2|D0VBJ2_9POAL	O-methyltransferase-like protein	PF00891: O-methyltransferase	IPR001077: O-methyltransferase, family 2; IPR011991: Winged helix-turn-helix DNA-binding domain; IPR016461: O-methyltransferase COMT-type; IPR029063: S-adenosyl-L-methionine-dependent methyltransferase	GO:0008168 MF: methyltransferase activity;GO:0008171 MF: O-methyltransferase activity	G	PF00891	IPR001077; IPR011991; IPR016461; IPR029063	GO:0008168; GO:0008171
hap_1B_10	Protein loss	Unknown	455436007	455436205	TraesCSU01G271000	BS00001128_51.6	tr|B4ERX7|B4ERX7_WHEAT	O-methyltransferase	PF00891: O-methyltransferase	IPR001077: O-methyltransferase, family 2; IPR016461: O-methyltransferase COMT-type; IPR029063: S-adenosyl-L-methionine-dependent methyltransferase	GO:0008168 MF: methyltransferase activity;GO:0008171 MF: O-methyltransferase activity	G	PF00891	IPR001077; IPR016461; IPR029063	GO:0008168; GO:0008171
hap_1B_10	Protein loss	1B	680162718	680164783	TraesCS1B01G472200	Tdurum_contig13879_352.1	tr|M7Z4A7|M7Z4A7_TRIUA	2-aminoethanethiol dioxygenase	PF07847: PCO_ADO	IPR011051: RmlC-like cupin domain; IPR012864: Cysteine oxygenase/2-aminoethanethiol dioxygenase; IPR014710: RmlC-like jelly roll fold	GO:0016702 MF: oxidoreductase activity, acting on single donors with incorporation of molecular oxygen, incorporation of two atoms of oxygen;GO:0055114 BP: oxidation-reduction process	G	PF07847	IPR011051; IPR012864; IPR014710	GO:0016702; GO:0055114
hap_1B_10	Protein loss	1B	687710715	687719885	TraesCS1B01G480100	Tdurum_contig9144_222.1	tr|U3LKI6|U3LKI6_WHEAT	Argonaute	PF16486: N-terminal domain of argonaute; PF08699: Argonaute linker 1 domain; PF02170: PAZ domain; PF16488: Argonaute linker 2 domain; PF02171: Piwi domain	IPR003100: PAZ domain; IPR003165: Piwi domain; IPR012337: Ribonuclease H-like domain; IPR014811: Argonaute, linker 1 domain; IPR032472: Argonaute linker 2 domain; IPR032474: Protein argonaute, N-terminal	GO:0003676 MF: nucleic acid binding;GO:0005515 MF: protein binding	G	PF16486; PF08699; PF02170; PF16488; PF02171	IPR003100; IPR003165; IPR012337; IPR014811; IPR032472; IPR032474	GO:0003676; GO:0005515
hap_1B_10	Protein loss	1B	688352413	688354696	TraesCS1B01G480700	Tdurum_contig58710_411.1	tr|A0A1J3IKY1|A0A1J3IKY1_NOCCA	HMG-Y-related protein A	PF02178: AT hook motif	IPR000116: High mobility group protein HMGA; IPR000637: HMG-I/HMG-Y, DNA-binding, conserved site; IPR005818: Linker histone H1/H5, domain H15; IPR011991: Winged helix-turn-helix DNA-binding domain; IPR017956: AT hook, DNA-binding motif	GO:0000785 CC: chromatin;GO:0000786 CC: nucleosome;GO:0003677 MF: DNA binding;GO:0005634 CC: nucleus;GO:0006334 BP: nucleosome assembly;GO:0006355 BP: regulation of transcription, DNA-templated	G	PF02178	IPR000116; IPR000637; IPR005818; IPR011991; IPR017956	GO:0000785; GO:0000786; GO:0003677; GO:0005634; GO:0006334; GO:0006355
hap_1B_10	Protein loss	1B	689555251	689556433	TraesCS1B01G481300	BS00001128_51.3	tr|D0VBJ2|D0VBJ2_9POAL	O-methyltransferase-like protein	PF08100: Dimerisation domain; PF00891: O-methyltransferase	IPR001077: O-methyltransferase, family 2; IPR011991: Winged helix-turn-helix DNA-binding domain; IPR012967: Plant methyltransferase dimerisation; IPR016461: O-methyltransferase COMT-type; IPR029063: S-adenosyl-L-methionine-dependent methyltransferase	GO:0008168 MF: methyltransferase activity;GO:0008171 MF: O-methyltransferase activity;GO:0046983 MF: protein dimerization activity	G	PF08100; PF00891	IPR001077; IPR011991; IPR012967; IPR016461; IPR029063	GO:0008168; GO:0008171; GO:0046983
hap_1B_10	Protein loss	1B	689851319	689851782	TraesCS1B01G481600	BobWhite_c7691_195.1	tr|A0A067XTI5|A0A067XTI5_CICAR	UDP-glycosyltransferase				G
hap_1B_10	Protein loss	Unknown	9330477	9332108	TraesCSU01G005100	BobWhite_c7691_195.2	tr|A0A164TMY6|A0A164TMY6_DAUCA	UDP-glycosyltransferase	PF00201: UDP-glucoronosyl and UDP-glucosyl transferase	IPR002213: UDP-glucuronosyl/UDP-glucosyltransferase	GO:0008152 BP: metabolic process;GO:0016758 MF: transferase activity, transferring hexosyl groups	G	PF00201	IPR002213	GO:0008152; GO:0016758
hap_1B_10	Protein loss	Unknown	371634707	371635688	TraesCSU01G246000	BS00001128_51.4	tr|D0VBJ2|D0VBJ2_9POAL	O-methyltransferase-like protein	PF00891: O-methyltransferase	IPR001077: O-methyltransferase, family 2; IPR011991: Winged helix-turn-helix DNA-binding domain; IPR016461: O-methyltransferase COMT-type; IPR029063: S-adenosyl-L-methionine-dependent methyltransferase	GO:0008168 MF: methyltransferase activity;GO:0008171 MF: O-methyltransferase activity	G	PF00891	IPR001077; IPR011991; IPR016461; IPR029063	GO:0008168; GO:0008171
hap_1B_10	Protein loss	Unknown	455436007	455436205	TraesCSU01G271000	BS00001128_51.6	tr|B4ERX7|B4ERX7_WHEAT	O-methyltransferase	PF00891: O-methyltransferase	IPR001077: O-methyltransferase, family 2; IPR016461: O-methyltransferase COMT-type; IPR029063: S-adenosyl-L-methionine-dependent methyltransferase	GO:0008168 MF: methyltransferase activity;GO:0008171 MF: O-methyltransferase activity	G	PF00891	IPR001077; IPR016461; IPR029063	GO:0008168; GO:0008171
hap_2A_1	Gluten index, Plant height, Dough tenacity	2A	210465807	210472710	TraesCS2A01G221200	BS00097263_51.1	tr|M8C958|M8C958_AEGTA	Microtubule-associated protein TORTIFOLIA1		IPR011989: Armadillo-like helical; IPR016024: Armadillo-type fold	GO:0005488 MF: binding	G		IPR011989; IPR016024	GO:0005488
hap_2A_1	Gluten index, Plant height, Dough tenacity	2A	312315120	312319067	TraesCS2A01G237500	Excalibur_c56144_207.1	tr|A0A118JU06|A0A118JU06_CYNCS	Ankyrin repeat-containing protein	PF13857: Ankyrin repeats (many copies); PF11904: GPCR-chaperone	IPR002110: Ankyrin repeat; IPR020683: Ankyrin repeat-containing domain; IPR021832: Ankyrin repeat domain-containing protein 13	GO:0005515 MF: protein binding	G	PF13857; PF11904	IPR002110; IPR020683; IPR021832	GO:0005515
hap_2A_1	Gluten index, Plant height, Dough tenacity	2A	376752485	376753836	TraesCS2A01G250000	RAC875_c76620_361.1	sp|Q5HBL2|EFP_EHRRW	Elongation factor P				G
hap_2A_1	Gluten index, Plant height, Dough tenacity	2B	251368621	251375528	TraesCS2B01G246900	BS00097263_51.2	tr|M8C958|M8C958_AEGTA	Microtubule-associated protein TORTIFOLIA1		IPR011989: Armadillo-like helical; IPR016024: Armadillo-type fold	GO:0005488 MF: binding	G		IPR011989; IPR016024	GO:0005488
hap_2A_1	Gluten index, Plant height, Dough tenacity	2B	414072428	414078390	TraesCS2B01G296500	CAP7_c11156_108.3	tr|B4FTC8|B4FTC8_MAIZE	3-oxoacyl-reductase	PF13561: Enoyl-(Acyl carrier protein) reductase	IPR002347: Short-chain dehydrogenase/reductase SDR; IPR011284: 3-oxoacyl-(acyl-carrier-protein) reductase; IPR016040: NAD(P)-binding domain; IPR020904: Short-chain dehydrogenase/reductase, conserved site	GO:0004316 MF: 3-oxoacyl-[acyl-carrier-protein] reductase (NADPH) activity;GO:0006633 BP: fatty acid biosynthetic process;GO:0016491 MF: oxidoreductase activity;GO:0051287 MF: NAD binding;GO:0055114 BP: oxidation-reduction process	G	PF13561	IPR002347; IPR011284; IPR016040; IPR020904	GO:0004316; GO:0006633; GO:0016491; GO:0051287; GO:0055114
hap_2A_1	Gluten index, Plant height, Dough tenacity	2D	195288755	195295640	TraesCS2D01G226900	BS00097263_51.3	tr|M8C958|M8C958_AEGTA	Microtubule-associated protein TORTIFOLIA1		IPR011989: Armadillo-like helical; IPR016024: Armadillo-type fold	GO:0005488 MF: binding	G		IPR011989; IPR016024	GO:0005488
hap_2A_1	Gluten index, Plant height, Dough tenacity	2D	228432944	228436807	TraesCS2D01G236000	Excalibur_c56144_207.2	tr|A0A118JU06|A0A118JU06_CYNCS	Ankyrin repeat-containing protein	PF13857: Ankyrin repeats (many copies); PF11904: GPCR-chaperone	IPR002110: Ankyrin repeat; IPR020683: Ankyrin repeat-containing domain; IPR021832: Ankyrin repeat domain-containing protein 13	GO:0005515 MF: protein binding	G	PF13857; PF11904	IPR002110; IPR020683; IPR021832	GO:0005515
hap_2A_1	Gluten index, Plant height, Dough tenacity	Unknown	156525145	156530766	TraesCSU01G145200	Excalibur_c56144_207.3	tr|A0A118JU06|A0A118JU06_CYNCS	Ankyrin repeat-containing protein	PF13857: Ankyrin repeats (many copies); PF11904: GPCR-chaperone	IPR002110: Ankyrin repeat; IPR020683: Ankyrin repeat-containing domain; IPR021832: Ankyrin repeat domain-containing protein 13	GO:0005515 MF: protein binding	G	PF13857; PF11904	IPR002110; IPR020683; IPR021832	GO:0005515
hap_2A_1	Gluten index, Plant height, Dough tenacity	2A	210465807	210472710	TraesCS2A01G221200	BS00097263_51.1	tr|M8C958|M8C958_AEGTA	Microtubule-associated protein TORTIFOLIA1		IPR011989: Armadillo-like helical; IPR016024: Armadillo-type fold	GO:0005488 MF: binding	G		IPR011989; IPR016024	GO:0005488
hap_2A_1	Gluten index, Plant height, Dough tenacity	2A	312315120	312319067	TraesCS2A01G237500	Excalibur_c56144_207.1	tr|A0A118JU06|A0A118JU06_CYNCS	Ankyrin repeat-containing protein	PF13857: Ankyrin repeats (many copies); PF11904: GPCR-chaperone	IPR002110: Ankyrin repeat; IPR020683: Ankyrin repeat-containing domain; IPR021832: Ankyrin repeat domain-containing protein 13	GO:0005515 MF: protein binding	G	PF13857; PF11904	IPR002110; IPR020683; IPR021832	GO:0005515
hap_2A_1	Gluten index, Plant height, Dough tenacity	2A	376752485	376753836	TraesCS2A01G250000	RAC875_c76620_361.1	sp|Q5HBL2|EFP_EHRRW	Elongation factor P				G
hap_2A_1	Gluten index, Plant height, Dough tenacity	2B	251368621	251375528	TraesCS2B01G246900	BS00097263_51.2	tr|M8C958|M8C958_AEGTA	Microtubule-associated protein TORTIFOLIA1		IPR011989: Armadillo-like helical; IPR016024: Armadillo-type fold	GO:0005488 MF: binding	G		IPR011989; IPR016024	GO:0005488
hap_2A_1	Gluten index, Plant height, Dough tenacity	2B	414072428	414078390	TraesCS2B01G296500	CAP7_c11156_108.3	tr|B4FTC8|B4FTC8_MAIZE	3-oxoacyl-reductase	PF13561: Enoyl-(Acyl carrier protein) reductase	IPR002347: Short-chain dehydrogenase/reductase SDR; IPR011284: 3-oxoacyl-(acyl-carrier-protein) reductase; IPR016040: NAD(P)-binding domain; IPR020904: Short-chain dehydrogenase/reductase, conserved site	GO:0004316 MF: 3-oxoacyl-[acyl-carrier-protein] reductase (NADPH) activity;GO:0006633 BP: fatty acid biosynthetic process;GO:0016491 MF: oxidoreductase activity;GO:0051287 MF: NAD binding;GO:0055114 BP: oxidation-reduction process	G	PF13561	IPR002347; IPR011284; IPR016040; IPR020904	GO:0004316; GO:0006633; GO:0016491; GO:0051287; GO:0055114
hap_2A_1	Gluten index, Plant height, Dough tenacity	2D	195288755	195295640	TraesCS2D01G226900	BS00097263_51.3	tr|M8C958|M8C958_AEGTA	Microtubule-associated protein TORTIFOLIA1		IPR011989: Armadillo-like helical; IPR016024: Armadillo-type fold	GO:0005488 MF: binding	G		IPR011989; IPR016024	GO:0005488
hap_2A_1	Gluten index, Plant height, Dough tenacity	2D	228432944	228436807	TraesCS2D01G236000	Excalibur_c56144_207.2	tr|A0A118JU06|A0A118JU06_CYNCS	Ankyrin repeat-containing protein	PF13857: Ankyrin repeats (many copies); PF11904: GPCR-chaperone	IPR002110: Ankyrin repeat; IPR020683: Ankyrin repeat-containing domain; IPR021832: Ankyrin repeat domain-containing protein 13	GO:0005515 MF: protein binding	G	PF13857; PF11904	IPR002110; IPR020683; IPR021832	GO:0005515
hap_2A_1	Gluten index, Plant height, Dough tenacity	Unknown	156525145	156530766	TraesCSU01G145200	Excalibur_c56144_207.3	tr|A0A118JU06|A0A118JU06_CYNCS	Ankyrin repeat-containing protein	PF13857: Ankyrin repeats (many copies); PF11904: GPCR-chaperone	IPR002110: Ankyrin repeat; IPR020683: Ankyrin repeat-containing domain; IPR021832: Ankyrin repeat domain-containing protein 13	GO:0005515 MF: protein binding	G	PF13857; PF11904	IPR002110; IPR020683; IPR021832	GO:0005515
hap_2A_3	Protein loss, Semolina pigment	2A	744283450	744286537	TraesCS2A01G521300	Excalibur_c42110_66.1	tr|A0A0K9NM51|A0A0K9NM51_ZOSMR	Microtubule-associated protein RP/EB family member	PF00307: Calponin homology (CH) domain; PF03271: EB1-like C-terminal motif	IPR001715: Calponin homology domain; IPR004953: EB1, C-terminal	GO:0005515 MF: protein binding;GO:0008017 MF: microtubule binding	G	PF00307; PF03271	IPR001715; IPR004953	GO:0005515; GO:0008017
hap_2A_3	Protein loss, Semolina pigment	2A	744326085	744332060	TraesCS2A01G521400	BS00023144_51.2	tr|A0A0K9P1A0|A0A0K9P1A0_ZOSMR	ABC transporter ATP-binding protein	PF00664: ABC transporter transmembrane region; PF00005: ABC transporter	IPR003439: ABC transporter-like; IPR003593: AAA+ ATPase domain; IPR011527: ABC transporter type 1, transmembrane domain; IPR017871: ABC transporter, conserved site; IPR027417: P-loop containing nucleoside triphosphate hydrolase	GO:0005524 MF: ATP binding;GO:0006810 BP: transport;GO:0016021 CC: integral component of membrane;GO:0016887 MF: ATPase activity;GO:0042626 MF: ATPase activity, coupled to transmembrane movement of substances;GO:0055085 BP: transmembrane transport	G	PF00664; PF00005	IPR003439; IPR003593; IPR011527; IPR017871; IPR027417	GO:0005524; GO:0006810; GO:0016021; GO:0016887; GO:0042626; GO:0055085
hap_2A_3	Protein loss, Semolina pigment	2A	744809611	744813365	TraesCS2A01G522700	BS00030165_51.1;Excalibur_c8009_325.1;Kukri_rep_c68300_216.1	sp|Q9SKI4|RFA1A_ARATH	Replication protein A 70 kDa DNA-binding subunit A		IPR012340: Nucleic acid-binding, OB-fold		G		IPR012340
hap_2A_3	Protein loss, Semolina pigment	2A	745036207	745038639	TraesCS2A01G523600	Tdurum_contig49145_914.1	AT1G54680.3	translation initiation factor 3 subunit I				G
hap_2A_3	Protein loss, Semolina pigment	2A	745091603	745092952	TraesCS2A01G524000	BS00022409_51.1	AT5G11180.2	glutamate receptor 2.6				G
hap_2A_3	Protein loss, Semolina pigment	2A	747610823	747615773	TraesCS2A01G528700	RAC875_c4609_1756.1	tr|M8BEL6|M8BEL6_AEGTA	Double-strand break repair protein MRE11	PF00149: Calcineurin-like phosphoesterase; PF04152: Mre11 DNA-binding presumed domain	IPR003701: DNA double-strand break repair protein Mre11; IPR004843: Calcineurin-like phosphoesterase domain, ApaH type; IPR007281: Mre11, DNA-binding; IPR029052: Metallo-dependent phosphatase-like	GO:0004519 MF: endonuclease activity;GO:0005634 CC: nucleus;GO:0006302 BP: double-strand break repair;GO:0008408 MF: 3'-5' exonuclease activity;GO:0016787 MF: hydrolase activity;GO:0030145 MF: manganese ion binding;GO:0030870 CC: Mre11 complex	G	PF00149; PF04152	IPR003701; IPR004843; IPR007281; IPR029052	GO:0004519; GO:0005634; GO:0006302; GO:0008408; GO:0016787; GO:0030145; GO:0030870
hap_2A_3	Protein loss, Semolina pigment	2D	611892622	611898627	TraesCS2D01G523100	BS00023144_51.1	tr|A0A0K9P1A0|A0A0K9P1A0_ZOSMR	ABC transporter ATP-binding protein	PF00664: ABC transporter transmembrane region; PF00005: ABC transporter	IPR003439: ABC transporter-like; IPR003593: AAA+ ATPase domain; IPR011527: ABC transporter type 1, transmembrane domain; IPR017871: ABC transporter, conserved site; IPR027417: P-loop containing nucleoside triphosphate hydrolase	GO:0005524 MF: ATP binding;GO:0006810 BP: transport;GO:0016021 CC: integral component of membrane;GO:0016887 MF: ATPase activity;GO:0042626 MF: ATPase activity, coupled to transmembrane movement of substances;GO:0055085 BP: transmembrane transport	G	PF00664; PF00005	IPR003439; IPR003593; IPR011527; IPR017871; IPR027417	GO:0005524; GO:0006810; GO:0016021; GO:0016887; GO:0042626; GO:0055085
hap_2A_3	Protein loss, Semolina pigment	2D	617388252	617395711	TraesCS2D01G531500	RAC875_c4609_1756.2	tr|M7ZAP4|M7ZAP4_TRIUA	Heterogeneous nuclear ribonucleoprotein U-like protein 1	PF13671: AAA domain	IPR013320: Concanavalin A-like lectin/glucanase domain; IPR027417: P-loop containing nucleoside triphosphate hydrolase		G	PF13671	IPR013320; IPR027417
hap_2A_3	Protein loss, Semolina pigment	2D	617391132	617396264	TraesCS2D01G531600	RAC875_c4609_1756.2	tr|M8BEL6|M8BEL6_AEGTA	Double-strand break repair protein MRE11	PF00149: Calcineurin-like phosphoesterase; PF04152: Mre11 DNA-binding presumed domain	IPR003701: DNA double-strand break repair protein Mre11; IPR004843: Calcineurin-like phosphoesterase domain, ApaH type; IPR007281: Mre11, DNA-binding; IPR029052: Metallo-dependent phosphatase-like	GO:0004519 MF: endonuclease activity;GO:0005634 CC: nucleus;GO:0006302 BP: double-strand break repair;GO:0008408 MF: 3'-5' exonuclease activity;GO:0016787 MF: hydrolase activity;GO:0030145 MF: manganese ion binding;GO:0030870 CC: Mre11 complex	G	PF00149; PF04152	IPR003701; IPR004843; IPR007281; IPR029052	GO:0004519; GO:0005634; GO:0006302; GO:0008408; GO:0016787; GO:0030145; GO:0030870
hap_2A_3	Protein loss, Semolina pigment	2A	744283450	744286537	TraesCS2A01G521300	Excalibur_c42110_66.1	tr|A0A0K9NM51|A0A0K9NM51_ZOSMR	Microtubule-associated protein RP/EB family member	PF00307: Calponin homology (CH) domain; PF03271: EB1-like C-terminal motif	IPR001715: Calponin homology domain; IPR004953: EB1, C-terminal	GO:0005515 MF: protein binding;GO:0008017 MF: microtubule binding	G	PF00307; PF03271	IPR001715; IPR004953	GO:0005515; GO:0008017
hap_2A_3	Protein loss, Semolina pigment	2A	744326085	744332060	TraesCS2A01G521400	BS00023144_51.2	tr|A0A0K9P1A0|A0A0K9P1A0_ZOSMR	ABC transporter ATP-binding protein	PF00664: ABC transporter transmembrane region; PF00005: ABC transporter	IPR003439: ABC transporter-like; IPR003593: AAA+ ATPase domain; IPR011527: ABC transporter type 1, transmembrane domain; IPR017871: ABC transporter, conserved site; IPR027417: P-loop containing nucleoside triphosphate hydrolase	GO:0005524 MF: ATP binding;GO:0006810 BP: transport;GO:0016021 CC: integral component of membrane;GO:0016887 MF: ATPase activity;GO:0042626 MF: ATPase activity, coupled to transmembrane movement of substances;GO:0055085 BP: transmembrane transport	G	PF00664; PF00005	IPR003439; IPR003593; IPR011527; IPR017871; IPR027417	GO:0005524; GO:0006810; GO:0016021; GO:0016887; GO:0042626; GO:0055085
hap_2A_3	Protein loss, Semolina pigment	2A	744809611	744813365	TraesCS2A01G522700	BS00030165_51.1;Excalibur_c8009_325.1;Kukri_rep_c68300_216.1	sp|Q9SKI4|RFA1A_ARATH	Replication protein A 70 kDa DNA-binding subunit A		IPR012340: Nucleic acid-binding, OB-fold		G		IPR012340
hap_2A_3	Protein loss, Semolina pigment	2A	745036207	745038639	TraesCS2A01G523600	Tdurum_contig49145_914.1	AT1G54680.3	translation initiation factor 3 subunit I				G
hap_2A_3	Protein loss, Semolina pigment	2A	745091603	745092952	TraesCS2A01G524000	BS00022409_51.1	AT5G11180.2	glutamate receptor 2.6				G
hap_2A_3	Protein loss, Semolina pigment	2A	747610823	747615773	TraesCS2A01G528700	RAC875_c4609_1756.1	tr|M8BEL6|M8BEL6_AEGTA	Double-strand break repair protein MRE11	PF00149: Calcineurin-like phosphoesterase; PF04152: Mre11 DNA-binding presumed domain	IPR003701: DNA double-strand break repair protein Mre11; IPR004843: Calcineurin-like phosphoesterase domain, ApaH type; IPR007281: Mre11, DNA-binding; IPR029052: Metallo-dependent phosphatase-like	GO:0004519 MF: endonuclease activity;GO:0005634 CC: nucleus;GO:0006302 BP: double-strand break repair;GO:0008408 MF: 3'-5' exonuclease activity;GO:0016787 MF: hydrolase activity;GO:0030145 MF: manganese ion binding;GO:0030870 CC: Mre11 complex	G	PF00149; PF04152	IPR003701; IPR004843; IPR007281; IPR029052	GO:0004519; GO:0005634; GO:0006302; GO:0008408; GO:0016787; GO:0030145; GO:0030870
hap_2A_3	Protein loss, Semolina pigment	2D	611892622	611898627	TraesCS2D01G523100	BS00023144_51.1	tr|A0A0K9P1A0|A0A0K9P1A0_ZOSMR	ABC transporter ATP-binding protein	PF00664: ABC transporter transmembrane region; PF00005: ABC transporter	IPR003439: ABC transporter-like; IPR003593: AAA+ ATPase domain; IPR011527: ABC transporter type 1, transmembrane domain; IPR017871: ABC transporter, conserved site; IPR027417: P-loop containing nucleoside triphosphate hydrolase	GO:0005524 MF: ATP binding;GO:0006810 BP: transport;GO:0016021 CC: integral component of membrane;GO:0016887 MF: ATPase activity;GO:0042626 MF: ATPase activity, coupled to transmembrane movement of substances;GO:0055085 BP: transmembrane transport	G	PF00664; PF00005	IPR003439; IPR003593; IPR011527; IPR017871; IPR027417	GO:0005524; GO:0006810; GO:0016021; GO:0016887; GO:0042626; GO:0055085
hap_2A_3	Protein loss, Semolina pigment	2D	617388252	617395711	TraesCS2D01G531500	RAC875_c4609_1756.2	tr|M7ZAP4|M7ZAP4_TRIUA	Heterogeneous nuclear ribonucleoprotein U-like protein 1	PF13671: AAA domain	IPR013320: Concanavalin A-like lectin/glucanase domain; IPR027417: P-loop containing nucleoside triphosphate hydrolase		G	PF13671	IPR013320; IPR027417
hap_2A_3	Protein loss, Semolina pigment	2D	617391132	617396264	TraesCS2D01G531600	RAC875_c4609_1756.2	tr|M8BEL6|M8BEL6_AEGTA	Double-strand break repair protein MRE11	PF00149: Calcineurin-like phosphoesterase; PF04152: Mre11 DNA-binding presumed domain	IPR003701: DNA double-strand break repair protein Mre11; IPR004843: Calcineurin-like phosphoesterase domain, ApaH type; IPR007281: Mre11, DNA-binding; IPR029052: Metallo-dependent phosphatase-like	GO:0004519 MF: endonuclease activity;GO:0005634 CC: nucleus;GO:0006302 BP: double-strand break repair;GO:0008408 MF: 3'-5' exonuclease activity;GO:0016787 MF: hydrolase activity;GO:0030145 MF: manganese ion binding;GO:0030870 CC: Mre11 complex	G	PF00149; PF04152	IPR003701; IPR004843; IPR007281; IPR029052	GO:0004519; GO:0005634; GO:0006302; GO:0008408; GO:0016787; GO:0030145; GO:0030870
hap_2B_2	Grain yield	2D	13540116	13542951	TraesCS2D01G035500	BS00010318_51.1	tr|Q84YE6|Q84YE6_SORBI	Cytochrome P450-like protein	PF00067: Cytochrome P450	IPR001128: Cytochrome P450; IPR002403: Cytochrome P450, E-class, group IV; IPR017972: Cytochrome P450, conserved site	GO:0004497 MF: monooxygenase activity;GO:0005506 MF: iron ion binding;GO:0016705 MF: oxidoreductase activity, acting on paired donors, with incorporation or reduction of molecular oxygen;GO:0020037 MF: heme binding;GO:0055114 BP: oxidation-reduction process	G	PF00067	IPR001128; IPR002403; IPR017972	GO:0004497; GO:0005506; GO:0016705; GO:0020037; GO:0055114
hap_2B_5	Semolina pigment	2B	635022752	635023874	TraesCS2B01G442300	BS00012071_51.1	sp|Q08298|RD22_ARATH	BURP domain protein RD22	PF03181: BURP domain	IPR004873: BURP domain		G	PF03181	IPR004873
hap_2B_5	Semolina pigment	2B	777375551	777385022	TraesCS2B01G592400	Tdurum_contig9071_215.1	tr|V5ZDZ5|V5ZDZ5_9POAL	Cytochrome P450	PF00067: Cytochrome P450	IPR001128: Cytochrome P450; IPR002401: Cytochrome P450, E-class, group I; IPR017972: Cytochrome P450, conserved site	GO:0005506 MF: iron ion binding;GO:0016705 MF: oxidoreductase activity, acting on paired donors, with incorporation or reduction of molecular oxygen;GO:0020037 MF: heme binding;GO:0055114 BP: oxidation-reduction process	G	PF00067	IPR001128; IPR002401; IPR017972	GO:0005506; GO:0016705; GO:0020037; GO:0055114
hap_2B_5	Semolina pigment	2D	534309455	534310581	TraesCS2D01G420200	BS00012071_51.2	sp|Q08298|RD22_ARATH	BURP domain protein RD22	PF03181: BURP domain	IPR004873: BURP domain		G	PF03181	IPR004873
hap_2B_6	Semolina pigment	2B	706730121	706733350	TraesCS2B01G510900	JD_c3211_962.1	tr|W5BZ14|W5BZ14_WHEAT	Serine/threonine-protein kinase	PF01453: D-mannose binding lectin; PF00954: S-locus glycoprotein domain; PF08276: PAN-like domain; PF07714: Protein tyrosine kinase	IPR000719: Protein kinase domain; IPR000858: S-locus glycoprotein domain; IPR001245: Serine-threonine/tyrosine-protein kinase, catalytic domain; IPR001480: Bulb-type lectin domain; IPR003609: PAN/Apple domain; IPR008271: Serine/threonine-protein kinase, active site; IPR011009: Protein kinase-like domain; IPR017441: Protein kinase, ATP binding site; IPR024171: S-receptor-like serine/threonine-prot…	GO:0004672 MF: protein kinase activity;GO:0004674 MF: protein serine/threonine kinase activity;GO:0005524 MF: ATP binding;GO:0006468 BP: protein phosphorylation;GO:0048544 BP: recognition of pollen	G	PF01453; PF00954; PF08276; PF07714	IPR000719; IPR000858; IPR001245; IPR001480; IPR003609; IPR008271; IPR011009; IPR017441; IPR024171	GO:0004672; GO:0004674; GO:0005524; GO:0006468; GO:0048544
hap_2B_6	Semolina pigment	2B	715310476	715317865	TraesCS2B01G520600	BS00064740_51.1	tr|F4HQZ1|F4HQZ1_ARATH	Regulator of chromosome condensation (RCC1) family protein	PF00415: Regulator of chromosome condensation (RCC1) repeat	IPR000408: Regulator of chromosome condensation, RCC1; IPR009091: Regulator of chromosome condensation 1/beta-lactamase-inhibitor protein II; IPR017956: AT hook, DNA-binding motif	GO:0003677 MF: DNA binding	G	PF00415	IPR000408; IPR009091; IPR017956	GO:0003677
hap_2B_6	Semolina pigment	2D	590331951	590339231	TraesCS2D01G492700	BS00064740_51.2	tr|F4HQZ1|F4HQZ1_ARATH	Regulator of chromosome condensation (RCC1) family protein	PF00415: Regulator of chromosome condensation (RCC1) repeat	IPR000408: Regulator of chromosome condensation, RCC1; IPR009091: Regulator of chromosome condensation 1/beta-lactamase-inhibitor protein II; IPR017956: AT hook, DNA-binding motif	GO:0003677 MF: DNA binding	G	PF00415	IPR000408; IPR009091; IPR017956	GO:0003677
hap_2B_7	Gluen index, Grain yield	2B	747821168	747821507	TraesCS2B01G551700	BS00009060_51.1	sp|A4XHM5|RISB_CALS8	6,7-dimethyl-8-ribityllumazine synthase				G
hap_2B_7	Gluen index, Grain yield	2B	747821168	747821507	TraesCS2B01G551700	BS00009060_51.1	sp|A4XHM5|RISB_CALS8	6,7-dimethyl-8-ribityllumazine synthase				G
hap_2B_9	Protein content, Protein loss, Deformation energy	2A	774849331	774855073	TraesCS2A01G582500	BobWhite_c20158_834.2	tr|A0A0K9P7S9|A0A0K9P7S9_ZOSMR	Kinase family protein	PF07714: Protein tyrosine kinase	IPR000719: Protein kinase domain; IPR001245: Serine-threonine/tyrosine-protein kinase, catalytic domain; IPR011009: Protein kinase-like domain; IPR011990: Tetratricopeptide-like helical domain	GO:0004672 MF: protein kinase activity;GO:0005515 MF: protein binding;GO:0005524 MF: ATP binding;GO:0006468 BP: protein phosphorylation	G	PF07714	IPR000719; IPR001245; IPR011009; IPR011990	GO:0004672; GO:0005515; GO:0005524; GO:0006468
hap_2B_9	Protein content, Protein loss, Deformation energy	2B	786033767	786039773	TraesCS2B01G604300	BobWhite_c20158_834.1	tr|A0A0K9P7S9|A0A0K9P7S9_ZOSMR	Kinase family protein	PF07714: Protein tyrosine kinase	IPR000719: Protein kinase domain; IPR001245: Serine-threonine/tyrosine-protein kinase, catalytic domain; IPR011009: Protein kinase-like domain; IPR011990: Tetratricopeptide-like helical domain	GO:0004672 MF: protein kinase activity;GO:0005515 MF: protein binding;GO:0005524 MF: ATP binding;GO:0006468 BP: protein phosphorylation	G	PF07714	IPR000719; IPR001245; IPR011009; IPR011990	GO:0004672; GO:0005515; GO:0005524; GO:0006468
hap_2B_9	Protein content, Protein loss, Deformation energy	2B	787741530	787742898	TraesCS2B01G606600	BS00025106_51.1	tr|A0A0U1WYL4|A0A0U1WYL4_ORYGL	Cytochrome P450	PF00067: Cytochrome P450	IPR001128: Cytochrome P450; IPR002401: Cytochrome P450, E-class, group I; IPR017972: Cytochrome P450, conserved site	GO:0005506 MF: iron ion binding;GO:0016705 MF: oxidoreductase activity, acting on paired donors, with incorporation or reduction of molecular oxygen;GO:0020037 MF: heme binding;GO:0055114 BP: oxidation-reduction process	G	PF00067	IPR001128; IPR002401; IPR017972	GO:0005506; GO:0016705; GO:0020037; GO:0055114
hap_2B_9	Protein content, Protein loss, Deformation energy	2D	650060618	650066634	TraesCS2D01G597600	BobWhite_c20158_834.3	tr|A0A0K9P7S9|A0A0K9P7S9_ZOSMR	Kinase family protein	PF07714: Protein tyrosine kinase	IPR000719: Protein kinase domain; IPR001245: Serine-threonine/tyrosine-protein kinase, catalytic domain; IPR011009: Protein kinase-like domain; IPR011990: Tetratricopeptide-like helical domain	GO:0004672 MF: protein kinase activity;GO:0005515 MF: protein binding;GO:0005524 MF: ATP binding;GO:0006468 BP: protein phosphorylation	G	PF07714	IPR000719; IPR001245; IPR011009; IPR011990	GO:0004672; GO:0005515; GO:0005524; GO:0006468
hap_2B_9	Protein content, Protein loss, Deformation energy	2A	774849331	774855073	TraesCS2A01G582500	BobWhite_c20158_834.2	tr|A0A0K9P7S9|A0A0K9P7S9_ZOSMR	Kinase family protein	PF07714: Protein tyrosine kinase	IPR000719: Protein kinase domain; IPR001245: Serine-threonine/tyrosine-protein kinase, catalytic domain; IPR011009: Protein kinase-like domain; IPR011990: Tetratricopeptide-like helical domain	GO:0004672 MF: protein kinase activity;GO:0005515 MF: protein binding;GO:0005524 MF: ATP binding;GO:0006468 BP: protein phosphorylation	G	PF07714	IPR000719; IPR001245; IPR011009; IPR011990	GO:0004672; GO:0005515; GO:0005524; GO:0006468
hap_2B_9	Protein content, Protein loss, Deformation energy	2B	786033767	786039773	TraesCS2B01G604300	BobWhite_c20158_834.1	tr|A0A0K9P7S9|A0A0K9P7S9_ZOSMR	Kinase family protein	PF07714: Protein tyrosine kinase	IPR000719: Protein kinase domain; IPR001245: Serine-threonine/tyrosine-protein kinase, catalytic domain; IPR011009: Protein kinase-like domain; IPR011990: Tetratricopeptide-like helical domain	GO:0004672 MF: protein kinase activity;GO:0005515 MF: protein binding;GO:0005524 MF: ATP binding;GO:0006468 BP: protein phosphorylation	G	PF07714	IPR000719; IPR001245; IPR011009; IPR011990	GO:0004672; GO:0005515; GO:0005524; GO:0006468
hap_2B_9	Protein content, Protein loss, Deformation energy	2B	787741530	787742898	TraesCS2B01G606600	BS00025106_51.1	tr|A0A0U1WYL4|A0A0U1WYL4_ORYGL	Cytochrome P450	PF00067: Cytochrome P450	IPR001128: Cytochrome P450; IPR002401: Cytochrome P450, E-class, group I; IPR017972: Cytochrome P450, conserved site	GO:0005506 MF: iron ion binding;GO:0016705 MF: oxidoreductase activity, acting on paired donors, with incorporation or reduction of molecular oxygen;GO:0020037 MF: heme binding;GO:0055114 BP: oxidation-reduction process	G	PF00067	IPR001128; IPR002401; IPR017972	GO:0005506; GO:0016705; GO:0020037; GO:0055114
hap_2B_9	Protein content, Protein loss, Deformation energy	2D	650060618	650066634	TraesCS2D01G597600	BobWhite_c20158_834.3	tr|A0A0K9P7S9|A0A0K9P7S9_ZOSMR	Kinase family protein	PF07714: Protein tyrosine kinase	IPR000719: Protein kinase domain; IPR001245: Serine-threonine/tyrosine-protein kinase, catalytic domain; IPR011009: Protein kinase-like domain; IPR011990: Tetratricopeptide-like helical domain	GO:0004672 MF: protein kinase activity;GO:0005515 MF: protein binding;GO:0005524 MF: ATP binding;GO:0006468 BP: protein phosphorylation	G	PF07714	IPR000719; IPR001245; IPR011009; IPR011990	GO:0004672; GO:0005515; GO:0005524; GO:0006468
hap_2B_9	Protein content, Protein loss, Deformation energy	2A	774849331	774855073	TraesCS2A01G582500	BobWhite_c20158_834.2	tr|A0A0K9P7S9|A0A0K9P7S9_ZOSMR	Kinase family protein	PF07714: Protein tyrosine kinase	IPR000719: Protein kinase domain; IPR001245: Serine-threonine/tyrosine-protein kinase, catalytic domain; IPR011009: Protein kinase-like domain; IPR011990: Tetratricopeptide-like helical domain	GO:0004672 MF: protein kinase activity;GO:0005515 MF: protein binding;GO:0005524 MF: ATP binding;GO:0006468 BP: protein phosphorylation	G	PF07714	IPR000719; IPR001245; IPR011009; IPR011990	GO:0004672; GO:0005515; GO:0005524; GO:0006468
hap_2B_9	Protein content, Protein loss, Deformation energy	2B	786033767	786039773	TraesCS2B01G604300	BobWhite_c20158_834.1	tr|A0A0K9P7S9|A0A0K9P7S9_ZOSMR	Kinase family protein	PF07714: Protein tyrosine kinase	IPR000719: Protein kinase domain; IPR001245: Serine-threonine/tyrosine-protein kinase, catalytic domain; IPR011009: Protein kinase-like domain; IPR011990: Tetratricopeptide-like helical domain	GO:0004672 MF: protein kinase activity;GO:0005515 MF: protein binding;GO:0005524 MF: ATP binding;GO:0006468 BP: protein phosphorylation	G	PF07714	IPR000719; IPR001245; IPR011009; IPR011990	GO:0004672; GO:0005515; GO:0005524; GO:0006468
hap_2B_9	Protein content, Protein loss, Deformation energy	2B	787741530	787742898	TraesCS2B01G606600	BS00025106_51.1	tr|A0A0U1WYL4|A0A0U1WYL4_ORYGL	Cytochrome P450	PF00067: Cytochrome P450	IPR001128: Cytochrome P450; IPR002401: Cytochrome P450, E-class, group I; IPR017972: Cytochrome P450, conserved site	GO:0005506 MF: iron ion binding;GO:0016705 MF: oxidoreductase activity, acting on paired donors, with incorporation or reduction of molecular oxygen;GO:0020037 MF: heme binding;GO:0055114 BP: oxidation-reduction process	G	PF00067	IPR001128; IPR002401; IPR017972	GO:0005506; GO:0016705; GO:0020037; GO:0055114
hap_2B_9	Protein content, Protein loss, Deformation energy	2D	650060618	650066634	TraesCS2D01G597600	BobWhite_c20158_834.3	tr|A0A0K9P7S9|A0A0K9P7S9_ZOSMR	Kinase family protein	PF07714: Protein tyrosine kinase	IPR000719: Protein kinase domain; IPR001245: Serine-threonine/tyrosine-protein kinase, catalytic domain; IPR011009: Protein kinase-like domain; IPR011990: Tetratricopeptide-like helical domain	GO:0004672 MF: protein kinase activity;GO:0005515 MF: protein binding;GO:0005524 MF: ATP binding;GO:0006468 BP: protein phosphorylation	G	PF07714	IPR000719; IPR001245; IPR011009; IPR011990	GO:0004672; GO:0005515; GO:0005524; GO:0006468
hap_3A_3	Protein loss, Semolina pigment	3A	107418591	107423873	TraesCS3A01G130500	Tdurum_contig93364_355.1	tr|W5CL05|W5CL05_WHEAT	NADPH:adrenodoxin oxidoreductase, mitochondrial	PF07992: Pyridine nucleotide-disulphide oxidoreductase	IPR021163: Ferredoxin-NADP+ reductase, adrenodoxin-type; IPR023753: FAD/NAD(P)-binding domain	GO:0016491 MF: oxidoreductase activity;GO:0055114 BP: oxidation-reduction process	G	PF07992	IPR021163; IPR023753	GO:0016491; GO:0055114
hap_3A_3	Protein loss, Semolina pigment	3D	91371568	91382168	TraesCS3D01G131300	Tdurum_contig93364_355.2	tr|A0A1D5WU55|A0A1D5WU55_WHEAT	NADPH:adrenodoxin oxidoreductase, mitochondrial	PF07992: Pyridine nucleotide-disulphide oxidoreductase	IPR021163: Ferredoxin-NADP+ reductase, adrenodoxin-type; IPR023753: FAD/NAD(P)-binding domain	GO:0016491 MF: oxidoreductase activity;GO:0055114 BP: oxidation-reduction process	G	PF07992	IPR021163; IPR023753	GO:0016491; GO:0055114
hap_3A_5	Protein content	3A	511601137	511605243	TraesCS3A01G283000	Tdurum_contig68855_91.1	tr|D7KVT3|D7KVT3_ARALL	Integral membrane family protein	PF01940: Integral membrane protein DUF92	IPR002794: Protein of unknown function DUF92, TMEM19	GO:0016021 CC: integral component of membrane	G	PF01940	IPR002794	GO:0016021
hap_3A_5	Protein content	3A	517662367	517666494	TraesCS3A01G289300	Kukri_rep_c70479_411.1	tr|B8AZZ8|B8AZZ8_ORYSI	Trehalose-6-phosphate synthase 6	PF00982: Glycosyltransferase family 20; PF02358: Trehalose-phosphatase	IPR001830: Glycosyl transferase, family 20; IPR003337: Trehalose-phosphatase; IPR006379: HAD-superfamily hydrolase, subfamily IIB; IPR023214: HAD-like domain	GO:0003824 MF: catalytic activity;GO:0005992 BP: trehalose biosynthetic process	G	PF00982; PF02358	IPR001830; IPR003337; IPR006379; IPR023214	GO:0003824; GO:0005992
hap_3A_5	Protein content	3A	521630920	521637025	TraesCS3A01G291500	BS00026189_51.1	tr|R7WC66|R7WC66_AEGTA	Lipid-A-disaccharide synthase	PF02684: Lipid-A-disaccharide synthetase	IPR003835: Glycosyl transferase, family 19	GO:0008915 MF: lipid-A-disaccharide synthase activity;GO:0009245 BP: lipid A biosynthetic process	G	PF02684	IPR003835	GO:0008915; GO:0009245
hap_3A_5	Protein content	3A	532448383	532451100	TraesCS3A01G297700	Tdurum_contig11121_739.1	sp|Q5SLQ4|LIPA_THET8	Lipoyl synthase	PF04055: Radical SAM superfamily	IPR003698: Lipoyl synthase; IPR006638: Elongator protein 3/MiaB/NifB; IPR007197: Radical SAM; IPR013785: Aldolase-type TIM barrel	GO:0003824 MF: catalytic activity;GO:0009107 BP: lipoate biosynthetic process;GO:0016992 MF: lipoate synthase activity;GO:0051536 MF: iron-sulfur cluster binding;GO:0051539 MF: 4 iron, 4 sulfur cluster binding	G	PF04055	IPR003698; IPR006638; IPR007197; IPR013785	GO:0003824; GO:0009107; GO:0016992; GO:0051536; GO:0051539
hap_3A_5	Protein content	3A	560678499	560680884	TraesCS3A01G318700	BS00070511_51.1	AT4G28470.1	26S proteasome regulatory subunit S2 1B				G
hap_3A_5	Protein content	3A	571407258	571412241	TraesCS3A01G326200	BS00003971_51.1	tr|D7MFA3|D7MFA3_ARALL	F-box family protein	PF00646: F-box domain	IPR001810: F-box domain; IPR032675: Leucine-rich repeat domain, L domain-like	GO:0005515 MF: protein binding	TE?	PF00646	IPR001810; IPR032675	GO:0005515
hap_3A_5	Protein content	3A	572321560	572322774	TraesCS3A01G327200	wsnp_Ex_c28930_38008757.1	tr|B6TVN6|B6TVN6_MAIZE	Protein translation factor SUI1	PF01253: Translation initiation factor SUI1	IPR001950: SUI1 domain; IPR005874: Eukaryotic translation initiation factor SUI1	GO:0003743 MF: translation initiation factor activity;GO:0006413 BP: translational initiation	G	PF01253	IPR001950; IPR005874	GO:0003743; GO:0006413
hap_3A_5	Protein content	3A	573976441	573985644	TraesCS3A01G328300	Kukri_rep_c87640_135.1	tr|A0A1E5VL93|A0A1E5VL93_9POAL	Protein CHLOROPLAST ENHANCING STRESS TOLERANCE, chloroplastic				G
hap_3A_5	Protein content	3A	574255202	574257538	TraesCS3A01G328800	IAAV902.1	tr|A0A059Q2Q7|A0A059Q2Q7_9POAL	Metacaspase	PF00656: Caspase domain	IPR029030: Caspase-like domain		G	PF00656	IPR029030
hap_3A_5	Protein content	3A	575494511	575499362	TraesCS3A01G331000	IACX787.1	tr|B6TB55|B6TB55_MAIZE	4-diphosphocytidyl-2-C-methyl-D-erythritol kinase	PF00288: GHMP kinases N terminal domain	IPR004424: 4-diphosphocytidyl-2C-methyl-D-erythritol kinase; IPR006204: GHMP kinase N-terminal domain; IPR013750: GHMP kinase, C-terminal domain; IPR014721: Ribosomal protein S5 domain 2-type fold, subgroup; IPR020568: Ribosomal protein S5 domain 2-type fold	GO:0005524 MF: ATP binding;GO:0016114 BP: terpenoid biosynthetic process;GO:0050515 MF: 4-(cytidine 5'-diphospho)-2-C-methyl-D-erythritol kinase activity	G	PF00288	IPR004424; IPR006204; IPR013750; IPR014721; IPR020568	GO:0005524; GO:0016114; GO:0050515
hap_3A_5	Protein content	3B	508478303	508481815	TraesCS3B01G316700	Tdurum_contig68855_91.2	tr|D7KVT3|D7KVT3_ARALL	Integral membrane family protein	PF01940: Integral membrane protein DUF92	IPR002794: Protein of unknown function DUF92, TMEM19	GO:0016021 CC: integral component of membrane	G	PF01940	IPR002794	GO:0016021
hap_3A_5	Protein content	3B	524449864	524453988	TraesCS3B01G323900	Kukri_rep_c70479_411.3	tr|B8AZZ8|B8AZZ8_ORYSI	Trehalose-6-phosphate synthase 6	PF00982: Glycosyltransferase family 20; PF02358: Trehalose-phosphatase	IPR001830: Glycosyl transferase, family 20; IPR003337: Trehalose-phosphatase; IPR006379: HAD-superfamily hydrolase, subfamily IIB; IPR023214: HAD-like domain	GO:0003824 MF: catalytic activity;GO:0005992 BP: trehalose biosynthetic process	G	PF00982; PF02358	IPR001830; IPR003337; IPR006379; IPR023214	GO:0003824; GO:0005992
hap_3A_5	Protein content	3B	545066344	545070039	TraesCS3B01G339000	Tdurum_contig11121_739.3	sp|A7HBU9|LIPA_ANADF	Lipoyl synthase	PF04055: Radical SAM superfamily	IPR003698: Lipoyl synthase; IPR006638: Elongator protein 3/MiaB/NifB; IPR007197: Radical SAM; IPR013785: Aldolase-type TIM barrel; IPR027526: Lipoyl synthase, chloroplastic	GO:0003824 MF: catalytic activity;GO:0009107 BP: lipoate biosynthetic process;GO:0009507 CC: chloroplast;GO:0016992 MF: lipoate synthase activity;GO:0051536 MF: iron-sulfur cluster binding;GO:0051539 MF: 4 iron, 4 sulfur cluster binding	G	PF04055	IPR003698; IPR006638; IPR007197; IPR013785; IPR027526	GO:0003824; GO:0009107; GO:0009507; GO:0016992; GO:0051536; GO:0051539
hap_3A_5	Protein content	3B	565725173	565728458	TraesCS3B01G355500	BS00003971_51.3	tr|D7MFA3|D7MFA3_ARALL	F-box family protein	PF00646: F-box domain	IPR001810: F-box domain; IPR032675: Leucine-rich repeat domain, L domain-like	GO:0005515 MF: protein binding	TE?	PF00646	IPR001810; IPR032675	GO:0005515
hap_3A_5	Protein content	3B	571601982	571604327	TraesCS3B01G359200	IAAV902.2	tr|A0A059Q2Q7|A0A059Q2Q7_9POAL	Metacaspase	PF00656: Caspase domain	IPR029030: Caspase-like domain		G	PF00656	IPR029030
hap_3A_5	Protein content	3D	398402674	398406792	TraesCS3D01G289100	Kukri_rep_c70479_411.2	tr|B8AZZ8|B8AZZ8_ORYSI	Trehalose-6-phosphate synthase 6	PF00982: Glycosyltransferase family 20; PF02358: Trehalose-phosphatase	IPR001830: Glycosyl transferase, family 20; IPR003337: Trehalose-phosphatase; IPR006379: HAD-superfamily hydrolase, subfamily IIB; IPR023214: HAD-like domain	GO:0003824 MF: catalytic activity;GO:0005992 BP: trehalose biosynthetic process	G	PF00982; PF02358	IPR001830; IPR003337; IPR006379; IPR023214	GO:0003824; GO:0005992
hap_3A_5	Protein content	3D	418727287	418730197	TraesCS3D01G304600	Tdurum_contig11121_739.2	sp|A7HBU9|LIPA_ANADF	Lipoyl synthase	PF04055: Radical SAM superfamily	IPR003698: Lipoyl synthase; IPR006638: Elongator protein 3/MiaB/NifB; IPR007197: Radical SAM; IPR013785: Aldolase-type TIM barrel; IPR027526: Lipoyl synthase, chloroplastic	GO:0003824 MF: catalytic activity;GO:0009107 BP: lipoate biosynthetic process;GO:0009507 CC: chloroplast;GO:0016992 MF: lipoate synthase activity;GO:0051536 MF: iron-sulfur cluster binding;GO:0051539 MF: 4 iron, 4 sulfur cluster binding	G	PF04055	IPR003698; IPR006638; IPR007197; IPR013785; IPR027526	GO:0003824; GO:0009107; GO:0009507; GO:0016992; GO:0051536; GO:0051539
hap_3A_5	Protein content	3D	433314428	433319422	TraesCS3D01G319600	BS00003971_51.2	tr|D7MFA3|D7MFA3_ARALL	F-box family protein	PF00646: F-box domain; PF07723: Leucine Rich Repeat	IPR001810: F-box domain; IPR013101: Leucine-rich repeat 2; IPR032675: Leucine-rich repeat domain, L domain-like	GO:0005515 MF: protein binding	TE?	PF00646; PF07723	IPR001810; IPR013101; IPR032675	GO:0005515
hap_3A_5	Protein content	3D	433729906	433731127	TraesCS3D01G320600	wsnp_Ex_c28930_38008757.2	tr|B6TVN6|B6TVN6_MAIZE	Protein translation factor SUI1	PF01253: Translation initiation factor SUI1	IPR001950: SUI1 domain; IPR005874: Eukaryotic translation initiation factor SUI1	GO:0003743 MF: translation initiation factor activity;GO:0006413 BP: translational initiation	G	PF01253	IPR001950; IPR005874	GO:0003743; GO:0006413
hap_3A_5	Protein content	3D	437489217	437494158	TraesCS3D01G324400	IACX787.2	tr|B6TB55|B6TB55_MAIZE	4-diphosphocytidyl-2-C-methyl-D-erythritol kinase	PF00288: GHMP kinases N terminal domain	IPR004424: 4-diphosphocytidyl-2C-methyl-D-erythritol kinase; IPR006204: GHMP kinase N-terminal domain; IPR013750: GHMP kinase, C-terminal domain; IPR014721: Ribosomal protein S5 domain 2-type fold, subgroup; IPR020568: Ribosomal protein S5 domain 2-type fold	GO:0005524 MF: ATP binding;GO:0016114 BP: terpenoid biosynthetic process;GO:0050515 MF: 4-(cytidine 5'-diphospho)-2-C-methyl-D-erythritol kinase activity	G	PF00288	IPR004424; IPR006204; IPR013750; IPR014721; IPR020568	GO:0005524; GO:0016114; GO:0050515
hap_3A_6	Semolina b*, Deformation energy	3A	674744983	674749192	TraesCS3A01G433200	IACX333.1	tr|Q2ACC0|Q2ACC0_MAIZE	Histidine kinase	PF03924: CHASE domain; PF00512: His Kinase A (phospho-acceptor) domain; PF02518: Histidine kinase-, DNA gyrase B-, and HSP90-like ATPase; PF00072: Response regulator receiver domain	IPR001789: Signal transduction response regulator, receiver domain; IPR003594: Histidine kinase-like ATPase, C-terminal domain; IPR003661: Signal transduction histidine kinase, dimerisation/phosphoacceptor domain; IPR004358: Signal transduction histidine kinase-related protein, C-terminal; IPR005467: Histidine kinase domain; IPR006189: CHASE domain; IPR011006: CheY-like superfamily	GO:0000155 MF: phosphorelay sensor kinase activity;GO:0000160 BP: phosphorelay signal transduction system;GO:0007165 BP: signal transduction;GO:0016310 BP: phosphorylation;GO:0016772 MF: transferase activity, transferring phosphorus-containing groups	G	PF03924; PF00512; PF02518; PF00072	IPR001789; IPR003594; IPR003661; IPR004358; IPR005467; IPR006189; IPR011006	GO:0000155; GO:0000160; GO:0007165; GO:0016310; GO:0016772
hap_3A_6	Semolina b*, Deformation energy	3A	686127735	686128056	TraesCS3A01G444400	BS00023337_51.1	tr|B4FAY5|B4FAY5_MAIZE	Membrane protein LEM1				G
hap_3A_6	Semolina b*, Deformation energy	3A	686161922	686162915	TraesCS3A01G444900	BobWhite_c38444_238.1	AT4G34310.9	alpha/beta-Hydrolases superfamily protein				G
hap_3B_2	Semolina pigment	3A	693175769	693180907	TraesCS3A01G455600	Tdurum_contig93431_485.2	tr|A0A1J6I8W7|A0A1J6I8W7_NICAT	Conserved oligomeric golgi complex subunit 4	PF08318: COG4 transport protein	IPR013167: Conserved oligomeric Golgi complex, subunit 4		G	PF08318	IPR013167
hap_3B_2	Semolina pigment	3B	738746430	738754923	TraesCS3B01G493200	Tdurum_contig67350_494.1	tr|A0A1E5VAI3|A0A1E5VAI3_9POAL	Homeobox protein LUMINIDEPENDENS	PF00046: Homeobox domain	IPR001356: Homeobox domain; IPR009057: Homeobox domain-like	GO:0003677 MF: DNA binding	G	PF00046	IPR001356; IPR009057	GO:0003677
hap_3B_2	Semolina pigment	3B	739024485	739027068	TraesCS3B01G493700	Tdurum_contig12643_514.1	tr|Q109L1|Q109L1_ORYSJ	PsbP family protein, expressed	PF01789: PsbP	IPR002683: PsbP family; IPR016123: Mog1/PsbP, alpha/beta/alpha sandwich	GO:0005509 MF: calcium ion binding;GO:0009523 CC: photosystem II;GO:0009654 CC: photosystem II oxygen evolving complex;GO:0015979 BP: photosynthesis;GO:0019898 CC: extrinsic component of membrane	G	PF01789	IPR002683; IPR016123	GO:0005509; GO:0009523; GO:0009654; GO:0015979; GO:0019898
hap_3B_2	Semolina pigment	3B	739165338	739170844	TraesCS3B01G494600	Tdurum_contig93431_485.1	tr|A0A1J6I8W7|A0A1J6I8W7_NICAT	Conserved oligomeric golgi complex subunit 4	PF08318: COG4 transport protein	IPR013167: Conserved oligomeric Golgi complex, subunit 4		G	PF08318	IPR013167
hap_3B_2	Semolina pigment	3B	740039596	740042481	TraesCS3B01G496600	Tdurum_contig48528_144.1;Tdurum_contig48528_320.1	tr|B6T4H2|B6T4H2_MAIZE	F-box domain containing protein		IPR001810: F-box domain; IPR015943: WD40/YVTN repeat-like-containing domain	GO:0005515 MF: protein binding	TE?		IPR001810; IPR015943	GO:0005515
hap_3B_2	Semolina pigment	3D	556024870	556027316	TraesCS3D01G447600	Tdurum_contig12643_514.2	tr|Q109K9|Q109K9_ORYSJ	PsbP family protein, expressed	PF01789: PsbP	IPR002683: PsbP family; IPR016123: Mog1/PsbP, alpha/beta/alpha sandwich	GO:0005509 MF: calcium ion binding;GO:0009523 CC: photosystem II;GO:0009654 CC: photosystem II oxygen evolving complex;GO:0015979 BP: photosynthesis;GO:0019898 CC: extrinsic component of membrane	G	PF01789	IPR002683; IPR016123	GO:0005509; GO:0009523; GO:0009654; GO:0015979; GO:0019898
hap_3B_2	Semolina pigment	3D	557721102	557723989	TraesCS3D01G449500	Tdurum_contig48528_144.2	tr|B6T4H2|B6T4H2_MAIZE	F-box domain containing protein		IPR001810: F-box domain	GO:0005515 MF: protein binding	TE?		IPR001810	GO:0005515
hap_4A_2	Semolina pigment	1B	594138225	594140485	TraesCS1B01G364500	BobWhite_rep_c63429_271.2	tr|M8CCZ3|M8CCZ3_AEGTA	Tubulin alpha chain	PF00091: Tubulin/FtsZ family, GTPase domain; PF03953: Tubulin C-terminal domain	IPR000217: Tubulin; IPR002452: Alpha tubulin; IPR003008: Tubulin/FtsZ, GTPase domain; IPR008280: Tubulin/FtsZ, C-terminal; IPR017975: Tubulin, conserved site; IPR018316: Tubulin/FtsZ, 2-layer sandwich domain	GO:0003924 MF: GTPase activity;GO:0005200 MF: structural constituent of cytoskeleton;GO:0005525 MF: GTP binding;GO:0005874 CC: microtubule;GO:0007017 BP: microtubule-based process	G	PF00091; PF03953	IPR000217; IPR002452; IPR003008; IPR008280; IPR017975; IPR018316	GO:0003924; GO:0005200; GO:0005525; GO:0005874; GO:0007017
hap_4A_2	Semolina pigment	4A	570478050	570480540	TraesCS4A01G257800	BobWhite_rep_c63429_271.1;wsnp_Ex_rep_c104859_89444355.1	tr|R7W8V8|R7W8V8_AEGTA	Tubulin alpha chain	PF00091: Tubulin/FtsZ family, GTPase domain; PF03953: Tubulin C-terminal domain	IPR000217: Tubulin; IPR002452: Alpha tubulin; IPR003008: Tubulin/FtsZ, GTPase domain; IPR008280: Tubulin/FtsZ, C-terminal; IPR017975: Tubulin, conserved site; IPR018316: Tubulin/FtsZ, 2-layer sandwich domain	GO:0003924 MF: GTPase activity;GO:0005200 MF: structural constituent of cytoskeleton;GO:0005525 MF: GTP binding;GO:0005874 CC: microtubule;GO:0007017 BP: microtubule-based process	G	PF00091; PF03953	IPR000217; IPR002452; IPR003008; IPR008280; IPR017975; IPR018316	GO:0003924; GO:0005200; GO:0005525; GO:0005874; GO:0007017
hap_4A_2	Semolina pigment	4B	46607159	46609661	TraesCS4B01G056700	BobWhite_rep_c63429_271.4	tr|R7W8V8|R7W8V8_AEGTA	Tubulin alpha chain	PF00091: Tubulin/FtsZ family, GTPase domain; PF03953: Tubulin C-terminal domain	IPR000217: Tubulin; IPR002452: Alpha tubulin; IPR003008: Tubulin/FtsZ, GTPase domain; IPR008280: Tubulin/FtsZ, C-terminal; IPR017975: Tubulin, conserved site; IPR018316: Tubulin/FtsZ, 2-layer sandwich domain	GO:0003924 MF: GTPase activity;GO:0005200 MF: structural constituent of cytoskeleton;GO:0005525 MF: GTP binding;GO:0005874 CC: microtubule;GO:0007017 BP: microtubule-based process	G	PF00091; PF03953	IPR000217; IPR002452; IPR003008; IPR008280; IPR017975; IPR018316	GO:0003924; GO:0005200; GO:0005525; GO:0005874; GO:0007017
hap_4A_2	Semolina pigment	4D	32219289	32222071	TraesCS4D01G057000	BobWhite_rep_c63429_271.3	tr|R7W8V8|R7W8V8_AEGTA	Tubulin alpha chain	PF00091: Tubulin/FtsZ family, GTPase domain; PF03953: Tubulin C-terminal domain	IPR000217: Tubulin; IPR002452: Alpha tubulin; IPR003008: Tubulin/FtsZ, GTPase domain; IPR008280: Tubulin/FtsZ, C-terminal; IPR017975: Tubulin, conserved site; IPR018316: Tubulin/FtsZ, 2-layer sandwich domain	GO:0003924 MF: GTPase activity;GO:0005200 MF: structural constituent of cytoskeleton;GO:0005525 MF: GTP binding;GO:0005874 CC: microtubule;GO:0007017 BP: microtubule-based process	G	PF00091; PF03953	IPR000217; IPR002452; IPR003008; IPR008280; IPR017975; IPR018316	GO:0003924; GO:0005200; GO:0005525; GO:0005874; GO:0007017
hap_4A_5	Plant height	4A	705178290	705180456	TraesCS4A01G434600	BS00091561_51.1;Tdurum_contig93100_640.1	AT5G45410.5	zinc finger B-box protein				TE?
hap_4A_5	Plant height	4A	705504780	705508363	TraesCS4A01G434800	Tdurum_contig43961_607.1	tr|O49669|O49669_ARATH	Kinase-like protein	PF00069: Protein kinase domain	IPR000719: Protein kinase domain; IPR008271: Serine/threonine-protein kinase, active site; IPR011009: Protein kinase-like domain; IPR017441: Protein kinase, ATP binding site	GO:0004672 MF: protein kinase activity;GO:0005524 MF: ATP binding;GO:0006468 BP: protein phosphorylation	G	PF00069	IPR000719; IPR008271; IPR011009; IPR017441	GO:0004672; GO:0005524; GO:0006468
hap_4A_5	Plant height	4A	708566618	708570122	TraesCS4A01G438700	Ra_c60252_1733.1;Ra_c60252_743.1	tr|B9RVA8|B9RVA8_RICCO	Receptor-kinase, putative	PF08263: Leucine rich repeat N-terminal domain; PF13855: Leucine rich repeat; PF00069: Protein kinase domain	IPR000719: Protein kinase domain; IPR001611: Leucine-rich repeat; IPR003591: Leucine-rich repeat, typical subtype; IPR008271: Serine/threonine-protein kinase, active site; IPR011009: Protein kinase-like domain; IPR013210: Leucine-rich repeat-containing N-terminal, plant-type; IPR017441: Protein kinase, ATP binding site; IPR032675: Leucine-rich repeat domain, L domain-like	GO:0004672 MF: protein kinase activity;GO:0005515 MF: protein binding;GO:0005524 MF: ATP binding;GO:0006468 BP: protein phosphorylation	G	PF08263; PF13855; PF00069	IPR000719; IPR001611; IPR003591; IPR008271; IPR011009; IPR013210; IPR017441; IPR032675	GO:0004672; GO:0005515; GO:0005524; GO:0006468
hap_4A_5	Plant height	4A	710663255	710668340	TraesCS4A01G442600	wsnp_Ra_c22775_32274079.1	tr|Q9FXZ7|Q9FXZ7_MAIZE	1-deoxy-D-xylulose 5-phosphate reductoisomerase	PF02670: 1-deoxy-D-xylulose 5-phosphate reductoisomerase; PF08436: 1-deoxy-D-xylulose 5-phosphate reductoisomerase C-terminal; PF13288: DXP reductoisomerase C-terminal domain	IPR003821: 1-deoxy-D-xylulose 5-phosphate reductoisomerase; IPR013512: 1-deoxy-D-xylulose 5-phosphate reductoisomerase, N-terminal; IPR013644: 1-deoxy-D-xylulose 5-phosphate reductoisomerase, C-terminal; IPR016040: NAD(P)-binding domain; IPR026877: DXP reductoisomerase C-terminal domain	GO:0005515 MF: protein binding;GO:0008299 BP: isoprenoid biosynthetic process;GO:0030604 MF: 1-deoxy-D-xylulose-5-phosphate reductoisomerase activity;GO:0046872 MF: metal ion binding;GO:0055114 BP: oxidation-reduction process;GO:0070402 MF: NADPH binding	G	PF02670; PF08436; PF13288	IPR003821; IPR013512; IPR013644; IPR016040; IPR026877	GO:0005515; GO:0008299; GO:0030604; GO:0046872; GO:0055114; GO:0070402
hap_4A_5	Plant height	4A	712863209	712873993	TraesCS4A01G444300	RFL_Contig3841_2409.1;RFL_Contig3841_2433.1;Tdurum_contig75819_1309.1	tr|A0A072UBU6|A0A072UBU6_MEDTR	Phosphoglucan, water dikinase	PF00686: Starch binding domain; PF01326: Pyruvate phosphate dikinase, PEP/pyruvate binding domain	IPR002044: Carbohydrate binding module family 20; IPR002192: Pyruvate phosphate dikinase, PEP/pyruvate-binding; IPR013783: Immunoglobulin-like fold; IPR013784: Carbohydrate-binding-like fold; IPR013815: ATP-grasp fold, subdomain 1	GO:0003824 MF: catalytic activity;GO:0005524 MF: ATP binding;GO:0016301 MF: kinase activity;GO:0016310 BP: phosphorylation;GO:0030246 MF: carbohydrate binding;GO:2001070 MF: starch binding	G	PF00686; PF01326	IPR002044; IPR002192; IPR013783; IPR013784; IPR013815	GO:0003824; GO:0005524; GO:0016301; GO:0016310; GO:0030246; GO:2001070
hap_4A_5	Plant height	4A	713119971	713120925	TraesCS4A01G445100	BS00039811_51.1	tr|B6TIB8|B6TIB8_MAIZE	Seed specific protein Bn15D1B				G
hap_4A_5	Plant height	4A	713516951	713523294	TraesCS4A01G445600	Tdurum_contig10482_110.1	tr|B8XSN0|B8XSN0_WHEAT	Cytochrome P450	PF00067: Cytochrome P450	IPR001128: Cytochrome P450; IPR002401: Cytochrome P450, E-class, group I; IPR017972: Cytochrome P450, conserved site	GO:0005506 MF: iron ion binding;GO:0016705 MF: oxidoreductase activity, acting on paired donors, with incorporation or reduction of molecular oxygen;GO:0020037 MF: heme binding;GO:0055114 BP: oxidation-reduction process	G	PF00067	IPR001128; IPR002401; IPR017972	GO:0005506; GO:0016705; GO:0020037; GO:0055114
hap_4A_5	Plant height	4A	714293664	714295161	TraesCS4A01G447000	BS00110021_51.1	tr|A0A1D5X968|A0A1D5X968_WHEAT	Glycosyltransferase	PF00201: UDP-glucoronosyl and UDP-glucosyl transferase	IPR002213: UDP-glucuronosyl/UDP-glucosyltransferase	GO:0008152 BP: metabolic process;GO:0016758 MF: transferase activity, transferring hexosyl groups	G	PF00201	IPR002213	GO:0008152; GO:0016758
hap_4A_5	Plant height	4A	725660347	725664584	TraesCS4A01G460000	Tdurum_contig51959_1408.1	tr|C4J9C7|C4J9C7_MAIZE	Eyes absent-like protein		IPR006545: EYA domain; IPR023214: HAD-like domain	GO:0007275 BP: multicellular organism development	G		IPR006545; IPR023214	GO:0007275
hap_4A_5	Plant height	4A	727127709	727128938	TraesCS4A01G463400	BS00104640_51.1	tr|D0VBJ2|D0VBJ2_9POAL	O-methyltransferase-like protein	PF08100: Dimerisation domain; PF00891: O-methyltransferase	IPR001077: O-methyltransferase, family 2; IPR011991: Winged helix-turn-helix DNA-binding domain; IPR012967: Plant methyltransferase dimerisation; IPR016461: O-methyltransferase COMT-type; IPR029063: S-adenosyl-L-methionine-dependent methyltransferase	GO:0008168 MF: methyltransferase activity;GO:0008171 MF: O-methyltransferase activity;GO:0046983 MF: protein dimerization activity	G	PF08100; PF00891	IPR001077; IPR011991; IPR012967; IPR016461; IPR029063	GO:0008168; GO:0008171; GO:0046983
hap_4A_5	Plant height	4A	729636899	729639882	TraesCS4A01G467200	Excalibur_rep_c112003_621.2	AT5G38350.1	Disease resistance protein (NBS-LRR class) family	PF00931: NB-ARC domain	IPR002182: NB-ARC; IPR011991: Winged helix-turn-helix DNA-binding domain; IPR027417: P-loop containing nucleoside triphosphate hydrolase; IPR032675: Leucine-rich repeat domain, L domain-like	GO:0043531 MF: ADP binding	G	PF00931	IPR002182; IPR011991; IPR027417; IPR032675	GO:0043531
hap_4A_5	Plant height	4A	732511717	732513094	TraesCS4A01G472100	Tdurum_contig10654_375.1	tr|A0A0K9PL59|A0A0K9PL59_ZOSMR	Kelch repeat-containing protein	PF00646: F-box domain; PF01344: Kelch motif	IPR001810: F-box domain; IPR006652: Kelch repeat type 1; IPR015915: Kelch-type beta propeller	GO:0005515 MF: protein binding	G	PF00646; PF01344	IPR001810; IPR006652; IPR015915	GO:0005515
hap_4A_5	Plant height	4A	732517418	732521895	TraesCS4A01G472300	Tdurum_contig44771_1945.1;Tdurum_contig44771_931.1;Tdurum_contig44771_984.1	tr|F4IP39|F4IP39_ARATH	TSL-kinase interacting protein 1				G
hap_4A_5	Plant height	4A	732769922	732771320	TraesCS4A01G472400	Tdurum_contig27944_266.1	tr|W5DSQ4|W5DSQ4_WHEAT	WAT1-related protein	PF00892: EamA-like transporter family	IPR000620: EamA domain	GO:0016020 CC: membrane;GO:0016021 CC: integral component of membrane	G	PF00892	IPR000620	GO:0016020; GO:0016021
hap_4A_5	Plant height	7A	20170995	20182247	TraesCS7A01G043700	Tdurum_contig75819_1309.2	tr|A0A072UBU6|A0A072UBU6_MEDTR	Phosphoglucan, water dikinase	PF00686: Starch binding domain; PF01326: Pyruvate phosphate dikinase, PEP/pyruvate binding domain	IPR002044: Carbohydrate binding module family 20; IPR002192: Pyruvate phosphate dikinase, PEP/pyruvate-binding; IPR013783: Immunoglobulin-like fold; IPR013784: Carbohydrate-binding-like fold; IPR013815: ATP-grasp fold, subdomain 1	GO:0003824 MF: catalytic activity;GO:0005524 MF: ATP binding;GO:0016301 MF: kinase activity;GO:0016310 BP: phosphorylation;GO:0030246 MF: carbohydrate binding;GO:2001070 MF: starch binding	G	PF00686; PF01326	IPR002044; IPR002192; IPR013783; IPR013784; IPR013815	GO:0003824; GO:0005524; GO:0016301; GO:0016310; GO:0030246; GO:2001070
hap_4A_5	Plant height	7D	7303582	7305480	TraesCS7D01G016600	Tdurum_contig44771_1945.2	tr|A0A1J6KVY9|A0A1J6KVY9_NICAT	Tsl-kinase interacting protein 1				G
hap_4A_5	Plant height	7D	9309692	9313872	TraesCS7D01G020800	Excalibur_rep_c112003_621.1	AT5G38350.1	Disease resistance protein (NBS-LRR class) family	PF00931: NB-ARC domain	IPR002182: NB-ARC; IPR011991: Winged helix-turn-helix DNA-binding domain; IPR027417: P-loop containing nucleoside triphosphate hydrolase; IPR032675: Leucine-rich repeat domain, L domain-like	GO:0043531 MF: ADP binding	G	PF00931	IPR002182; IPR011991; IPR027417; IPR032675	GO:0043531
hap_4A_5	Plant height	7D	12466758	12470873	TraesCS7D01G026100	Tdurum_contig51959_1408.2	tr|C4J9C7|C4J9C7_MAIZE	Eyes absent-like protein		IPR006545: EYA domain; IPR023214: HAD-like domain	GO:0007275 BP: multicellular organism development	G		IPR006545; IPR023214	GO:0007275
hap_4A_5	Plant height	7D	20057338	20068778	TraesCS7D01G039500	Tdurum_contig75819_1309.3	tr|A0A072UBU6|A0A072UBU6_MEDTR	Phosphoglucan, water dikinase	PF00686: Starch binding domain; PF01326: Pyruvate phosphate dikinase, PEP/pyruvate binding domain	IPR002044: Carbohydrate binding module family 20; IPR002192: Pyruvate phosphate dikinase, PEP/pyruvate-binding; IPR013783: Immunoglobulin-like fold; IPR013784: Carbohydrate-binding-like fold; IPR013815: ATP-grasp fold, subdomain 1	GO:0003824 MF: catalytic activity;GO:0005524 MF: ATP binding;GO:0016301 MF: kinase activity;GO:0016310 BP: phosphorylation;GO:0030246 MF: carbohydrate binding;GO:2001070 MF: starch binding	G	PF00686; PF01326	IPR002044; IPR002192; IPR013783; IPR013784; IPR013815	GO:0003824; GO:0005524; GO:0016301; GO:0016310; GO:0030246; GO:2001070
hap_4A_5	Plant height	7D	22581172	22584716	TraesCS7D01G044100	Tdurum_contig43961_607.2	tr|O49669|O49669_ARATH	Kinase-like protein	PF00069: Protein kinase domain	IPR000719: Protein kinase domain; IPR008271: Serine/threonine-protein kinase, active site; IPR011009: Protein kinase-like domain; IPR017441: Protein kinase, ATP binding site	GO:0004672 MF: protein kinase activity;GO:0005524 MF: ATP binding;GO:0006468 BP: protein phosphorylation	G	PF00069	IPR000719; IPR008271; IPR011009; IPR017441	GO:0004672; GO:0005524; GO:0006468
hap_4A_5	Plant height	Unknown	51198928	51199633	TraesCSU01G065700	RAC875_c82470_174.1;Tdurum_contig47476_441.1	tr|I1H1Z9|I1H1Z9_BRADI	MADS-box transcription factor 8				G
hap_4A_6	Grain yield, Semolina b*, Semolina pigment	4A	744521638	744524949	TraesCS4A01G499900	RAC875_c55173_65.1	tr|A0A060A641|A0A060A641_BOENI	NAC domain-containing protein	PF02365: No apical meristem (NAM) protein	IPR003441: NAC domain	GO:0003677 MF: DNA binding;GO:0006355 BP: regulation of transcription, DNA-templated	G	PF02365	IPR003441	GO:0003677; GO:0006355
hap_4A_6	Grain yield, Semolina b*, Semolina pigment	7D	241795	245772	TraesCS7D01G000200	RAC875_c55173_65.2	tr|A0A060A641|A0A060A641_BOENI	NAC domain-containing protein	PF02365: No apical meristem (NAM) protein	IPR003441: NAC domain	GO:0003677 MF: DNA binding;GO:0006355 BP: regulation of transcription, DNA-templated	G	PF02365	IPR003441	GO:0003677; GO:0006355
hap_4A_6	Grain yield, Semolina b*, Semolina pigment	7D	2235601	2241133	TraesCS7D01G004000	D_F1BEJMU01CBKJF_321.1	tr|R7VYQ5|R7VYQ5_AEGTA	Terpene cyclase/mutase family member	PF13249: Squalene-hopene cyclase N-terminal domain; PF13243: Squalene-hopene cyclase C-terminal domain	IPR002365: Terpene synthase, conserved site; IPR008930: Terpenoid cyclases/protein prenyltransferase alpha-alpha toroid; IPR018333: Squalene cyclase; IPR032696: Squalene cyclase, C-terminal; IPR032697: Squalene cyclase, N-terminal	GO:0016866 MF: intramolecular transferase activity	G	PF13249; PF13243	IPR002365; IPR008930; IPR018333; IPR032696; IPR032697	GO:0016866
hap_4A_6	Grain yield, Semolina b*, Semolina pigment	4A	744521638	744524949	TraesCS4A01G499900	RAC875_c55173_65.1	tr|A0A060A641|A0A060A641_BOENI	NAC domain-containing protein	PF02365: No apical meristem (NAM) protein	IPR003441: NAC domain	GO:0003677 MF: DNA binding;GO:0006355 BP: regulation of transcription, DNA-templated	G	PF02365	IPR003441	GO:0003677; GO:0006355
hap_4A_6	Grain yield, Semolina b*, Semolina pigment	7D	241795	245772	TraesCS7D01G000200	RAC875_c55173_65.2	tr|A0A060A641|A0A060A641_BOENI	NAC domain-containing protein	PF02365: No apical meristem (NAM) protein	IPR003441: NAC domain	GO:0003677 MF: DNA binding;GO:0006355 BP: regulation of transcription, DNA-templated	G	PF02365	IPR003441	GO:0003677; GO:0006355
hap_4A_6	Grain yield, Semolina b*, Semolina pigment	7D	2235601	2241133	TraesCS7D01G004000	D_F1BEJMU01CBKJF_321.1	tr|R7VYQ5|R7VYQ5_AEGTA	Terpene cyclase/mutase family member	PF13249: Squalene-hopene cyclase N-terminal domain; PF13243: Squalene-hopene cyclase C-terminal domain	IPR002365: Terpene synthase, conserved site; IPR008930: Terpenoid cyclases/protein prenyltransferase alpha-alpha toroid; IPR018333: Squalene cyclase; IPR032696: Squalene cyclase, C-terminal; IPR032697: Squalene cyclase, N-terminal	GO:0016866 MF: intramolecular transferase activity	G	PF13249; PF13243	IPR002365; IPR008930; IPR018333; IPR032696; IPR032697	GO:0016866
hap_4B_1	Gluten index, Plant height, Dough tenacity, Pasta b*, Pigment loss	4B	17468455	17470187	TraesCS4B01G024500	IAAV2271.1;RAC875_c12959_869.1	tr|A0A1D5XQ60|A0A1D5XQ60_WHEAT	Dirigent protein	PF03018: Dirigent-like protein; PF01419: Jacalin-like lectin domain	IPR001229: Jacalin-like lectin domain; IPR004265: Plant disease resistance response protein		G	PF03018; PF01419	IPR001229; IPR004265
hap_4B_1	Gluten index, Plant height, Dough tenacity, Pasta b*, Pigment loss	4B	18162362	18165744	TraesCS4B01G025500	Tdurum_contig68677_480.1	tr|A0A0B2RPM1|A0A0B2RPM1_GLYSO	Homeobox protein BEL1 like	PF07526: Associated with HOX; PF05920: Homeobox KN domain	IPR001356: Homeobox domain; IPR006563: POX domain; IPR008422: Homeobox KN domain; IPR009057: Homeobox domain-like	GO:0003677 MF: DNA binding;GO:0006355 BP: regulation of transcription, DNA-templated	G	PF07526; PF05920	IPR001356; IPR006563; IPR008422; IPR009057	GO:0003677; GO:0006355
hap_4B_1	Gluten index, Plant height, Dough tenacity, Pasta b*, Pigment loss	4B	23461388	23468675	TraesCS4B01G031500	Tdurum_contig55414_154.1	tr|M7YQT8|M7YQT8_TRIUA	Nuclease domain-containing protein 1	PF00565: Staphylococcal nuclease homologue; PF00567: Tudor domain	IPR002999: Tudor domain; IPR016071: Staphylococcal nuclease (SNase-like), OB-fold; IPR016685: RNA-induced silencing complex, nuclease component Tudor-SN	GO:0016442 CC: RISC complex;GO:0031047 BP: gene silencing by RNA	G	PF00565; PF00567	IPR002999; IPR016071; IPR016685	GO:0016442; GO:0031047
hap_4B_1	Gluten index, Plant height, Dough tenacity, Pasta b*, Pigment loss	4D	9390536	9391936	TraesCS4D01G022300	RAC875_c12959_869.2	tr|A0A1D6S059|A0A1D6S059_WHEAT	Dirigent protein	PF03018: Dirigent-like protein; PF01419: Jacalin-like lectin domain	IPR001229: Jacalin-like lectin domain; IPR004265: Plant disease resistance response protein		G	PF03018; PF01419	IPR001229; IPR004265
hap_4B_1	Gluten index, Plant height, Dough tenacity, Pasta b*, Pigment loss	4D	12770354	12776981	TraesCS4D01G029200	Tdurum_contig55414_154.3	tr|M7YQT8|M7YQT8_TRIUA	Nuclease domain-containing protein 1	PF00565: Staphylococcal nuclease homologue; PF00567: Tudor domain	IPR002999: Tudor domain; IPR016071: Staphylococcal nuclease (SNase-like), OB-fold; IPR016685: RNA-induced silencing complex, nuclease component Tudor-SN	GO:0016442 CC: RISC complex;GO:0031047 BP: gene silencing by RNA	G	PF00565; PF00567	IPR002999; IPR016071; IPR016685	GO:0016442; GO:0031047
hap_4B_1	Gluten index, Plant height, Dough tenacity, Pasta b*, Pigment loss	5D	542690314	542701130	TraesCS5D01G522100	Tdurum_contig55414_154.2	tr|M7YQT8|M7YQT8_TRIUA	Nuclease domain-containing protein 1	PF00565: Staphylococcal nuclease homologue; PF00567: Tudor domain	IPR002999: Tudor domain; IPR016071: Staphylococcal nuclease (SNase-like), OB-fold; IPR016685: RNA-induced silencing complex, nuclease component Tudor-SN	GO:0016442 CC: RISC complex;GO:0031047 BP: gene silencing by RNA	G	PF00565; PF00567	IPR002999; IPR016071; IPR016685	GO:0016442; GO:0031047
hap_4B_1	Gluten index, Plant height, Dough tenacity, Pasta b*, Pigment loss	4B	17468455	17470187	TraesCS4B01G024500	IAAV2271.1;RAC875_c12959_869.1	tr|A0A1D5XQ60|A0A1D5XQ60_WHEAT	Dirigent protein	PF03018: Dirigent-like protein; PF01419: Jacalin-like lectin domain	IPR001229: Jacalin-like lectin domain; IPR004265: Plant disease resistance response protein		G	PF03018; PF01419	IPR001229; IPR004265
hap_4B_1	Gluten index, Plant height, Dough tenacity, Pasta b*, Pigment loss	4B	18162362	18165744	TraesCS4B01G025500	Tdurum_contig68677_480.1	tr|A0A0B2RPM1|A0A0B2RPM1_GLYSO	Homeobox protein BEL1 like	PF07526: Associated with HOX; PF05920: Homeobox KN domain	IPR001356: Homeobox domain; IPR006563: POX domain; IPR008422: Homeobox KN domain; IPR009057: Homeobox domain-like	GO:0003677 MF: DNA binding;GO:0006355 BP: regulation of transcription, DNA-templated	G	PF07526; PF05920	IPR001356; IPR006563; IPR008422; IPR009057	GO:0003677; GO:0006355
hap_4B_1	Gluten index, Plant height, Dough tenacity, Pasta b*, Pigment loss	4B	23461388	23468675	TraesCS4B01G031500	Tdurum_contig55414_154.1	tr|M7YQT8|M7YQT8_TRIUA	Nuclease domain-containing protein 1	PF00565: Staphylococcal nuclease homologue; PF00567: Tudor domain	IPR002999: Tudor domain; IPR016071: Staphylococcal nuclease (SNase-like), OB-fold; IPR016685: RNA-induced silencing complex, nuclease component Tudor-SN	GO:0016442 CC: RISC complex;GO:0031047 BP: gene silencing by RNA	G	PF00565; PF00567	IPR002999; IPR016071; IPR016685	GO:0016442; GO:0031047
hap_4B_1	Gluten index, Plant height, Dough tenacity, Pasta b*, Pigment loss	4D	9390536	9391936	TraesCS4D01G022300	RAC875_c12959_869.2	tr|A0A1D6S059|A0A1D6S059_WHEAT	Dirigent protein	PF03018: Dirigent-like protein; PF01419: Jacalin-like lectin domain	IPR001229: Jacalin-like lectin domain; IPR004265: Plant disease resistance response protein		G	PF03018; PF01419	IPR001229; IPR004265
hap_4B_1	Gluten index, Plant height, Dough tenacity, Pasta b*, Pigment loss	4D	12770354	12776981	TraesCS4D01G029200	Tdurum_contig55414_154.3	tr|M7YQT8|M7YQT8_TRIUA	Nuclease domain-containing protein 1	PF00565: Staphylococcal nuclease homologue; PF00567: Tudor domain	IPR002999: Tudor domain; IPR016071: Staphylococcal nuclease (SNase-like), OB-fold; IPR016685: RNA-induced silencing complex, nuclease component Tudor-SN	GO:0016442 CC: RISC complex;GO:0031047 BP: gene silencing by RNA	G	PF00565; PF00567	IPR002999; IPR016071; IPR016685	GO:0016442; GO:0031047
hap_4B_1	Gluten index, Plant height, Dough tenacity, Pasta b*, Pigment loss	5D	542690314	542701130	TraesCS5D01G522100	Tdurum_contig55414_154.2	tr|M7YQT8|M7YQT8_TRIUA	Nuclease domain-containing protein 1	PF00565: Staphylococcal nuclease homologue; PF00567: Tudor domain	IPR002999: Tudor domain; IPR016071: Staphylococcal nuclease (SNase-like), OB-fold; IPR016685: RNA-induced silencing complex, nuclease component Tudor-SN	GO:0016442 CC: RISC complex;GO:0031047 BP: gene silencing by RNA	G	PF00565; PF00567	IPR002999; IPR016071; IPR016685	GO:0016442; GO:0031047
hap_4B_2	Plant height, Pasta b*, Pigment loss, Protein content, Protein loss, Semolina pigment	4B	480593870	480599317	TraesCS4B01G229600	Tdurum_contig69405_332.1	tr|A0A0K9PBA8|A0A0K9PBA8_ZOSMR	Oxidoreductase, 2OG-Fe(II) oxygenase family protein		IPR027450: Alpha-ketoglutarate-dependent dioxygenase AlkB-like		G		IPR027450
hap_4B_2	Plant height, Pasta b*, Pigment loss, Protein content, Protein loss, Semolina pigment	4D	390601001	390606529	TraesCS4D01G230700	Tdurum_contig69405_332.2	tr|A0A0K9PBA8|A0A0K9PBA8_ZOSMR	Oxidoreductase, 2OG-Fe(II) oxygenase family protein		IPR027450: Alpha-ketoglutarate-dependent dioxygenase AlkB-like		G		IPR027450
hap_4B_2	Plant height, Pasta b*, Pigment loss, Protein content, Protein loss, Semolina pigment	4B	480593870	480599317	TraesCS4B01G229600	Tdurum_contig69405_332.1	tr|A0A0K9PBA8|A0A0K9PBA8_ZOSMR	Oxidoreductase, 2OG-Fe(II) oxygenase family protein		IPR027450: Alpha-ketoglutarate-dependent dioxygenase AlkB-like		G		IPR027450
hap_4B_2	Plant height, Pasta b*, Pigment loss, Protein content, Protein loss, Semolina pigment	4D	390601001	390606529	TraesCS4D01G230700	Tdurum_contig69405_332.2	tr|A0A0K9PBA8|A0A0K9PBA8_ZOSMR	Oxidoreductase, 2OG-Fe(II) oxygenase family protein		IPR027450: Alpha-ketoglutarate-dependent dioxygenase AlkB-like		G		IPR027450
hap_4B_2	Plant height, Pasta b*, Pigment loss, Protein content, Protein loss, Semolina pigment	4B	480593870	480599317	TraesCS4B01G229600	Tdurum_contig69405_332.1	tr|A0A0K9PBA8|A0A0K9PBA8_ZOSMR	Oxidoreductase, 2OG-Fe(II) oxygenase family protein		IPR027450: Alpha-ketoglutarate-dependent dioxygenase AlkB-like		G		IPR027450
hap_4B_2	Plant height, Pasta b*, Pigment loss, Protein content, Protein loss, Semolina pigment	4D	390601001	390606529	TraesCS4D01G230700	Tdurum_contig69405_332.2	tr|A0A0K9PBA8|A0A0K9PBA8_ZOSMR	Oxidoreductase, 2OG-Fe(II) oxygenase family protein		IPR027450: Alpha-ketoglutarate-dependent dioxygenase AlkB-like		G		IPR027450
hap_4B_2	Plant height, Pasta b*, Pigment loss, Protein content, Protein loss, Semolina pigment	4B	480593870	480599317	TraesCS4B01G229600	Tdurum_contig69405_332.1	tr|A0A0K9PBA8|A0A0K9PBA8_ZOSMR	Oxidoreductase, 2OG-Fe(II) oxygenase family protein		IPR027450: Alpha-ketoglutarate-dependent dioxygenase AlkB-like		G		IPR027450
hap_4B_2	Plant height, Pasta b*, Pigment loss, Protein content, Protein loss, Semolina pigment	4D	390601001	390606529	TraesCS4D01G230700	Tdurum_contig69405_332.2	tr|A0A0K9PBA8|A0A0K9PBA8_ZOSMR	Oxidoreductase, 2OG-Fe(II) oxygenase family protein		IPR027450: Alpha-ketoglutarate-dependent dioxygenase AlkB-like		G		IPR027450
hap_4B_4	Semolina pigment	4B	651991658	651994070	TraesCS4B01G363100	Excalibur_rep_c114140_567.1;wsnp_Ex_c21293_30421496.1	tr|A0A1D5XIB7|A0A1D5XIB7_WHEAT	Fatty acyl-CoA reductase	PF07993: Male sterility protein; PF03015: Male sterility protein	IPR013120: Male sterility, NAD-binding; IPR016040: NAD(P)-binding domain; IPR033640: Fatty acyl-CoA reductase, C-terminal		G	PF07993; PF03015	IPR013120; IPR016040; IPR033640
hap_4B_4	Semolina pigment	4B	652001243	652003307	TraesCS4B01G363200	Tdurum_contig9893_492.1	tr|A0A1D5XIB6|A0A1D5XIB6_WHEAT	E3 ubiquitin-protein ligase	PF03145: Seven in absentia protein family	IPR008974: TRAF-like; IPR013010: Zinc finger, SIAH-type; IPR013083: Zinc finger, RING/FYVE/PHD-type; IPR018121: Seven-in-absentia protein, TRAF-like domain	GO:0005515 MF: protein binding;GO:0005634 CC: nucleus;GO:0006511 BP: ubiquitin-dependent protein catabolic process;GO:0007275 BP: multicellular organism development;GO:0008270 MF: zinc ion binding	G	PF03145	IPR008974; IPR013010; IPR013083; IPR018121	GO:0005515; GO:0005634; GO:0006511; GO:0007275; GO:0008270
hap_4B_4	Semolina pigment	4B	656815047	656817314	TraesCS4B01G370800	BS00040517_51.1	tr|B9IN02|B9IN02_POPTR	Sodium transporter family protein	PF02386: Cation transport protein	IPR003445: Cation transporter	GO:0006812 BP: cation transport;GO:0008324 MF: cation transmembrane transporter activity;GO:0055085 BP: transmembrane transport	G	PF02386	IPR003445	GO:0006812; GO:0008324; GO:0055085
hap_4B_4	Semolina pigment	4B	659664818	659666877	TraesCS4B01G376000	BS00040517_51.2	tr|B9IN02|B9IN02_POPTR	Sodium transporter family protein	PF02386: Cation transport protein	IPR003445: Cation transporter	GO:0006812 BP: cation transport;GO:0008324 MF: cation transmembrane transporter activity;GO:0055085 BP: transmembrane transport	G	PF02386	IPR003445	GO:0006812; GO:0008324; GO:0055085
hap_5A_1	Protein loss, Semolina pigment	5A	49955267	49956368	TraesCS5A01G054000	BS00046772_51.2	tr|A0A1J3DSX9|A0A1J3DSX9_NOCCA	F-box protein				TE?
hap_5A_2	Protein loss, Semolina pigment	5A	395303484	395304102	TraesCS5A01G191000	Tdurum_contig61258_264.1	AT1G78020.1	senescence-associated family protein, putative (DUF581)	PF04570: zinc-finger of the FCS-type, C2-C2	IPR007650: Zf-FLZ domain		G	PF04570	IPR007650
hap_5A_3	Semolina b*, Semolina pigment	5A	444263328	444268413	TraesCS5A01G227700	RAC875_c4033_192.1	tr|Q2HVS4|Q2HVS4_MEDTR	DUF1666 family protein	PF07891: Protein of unknown function (DUF1666)	IPR012870: Protein of unknown function DUF1666		G	PF07891	IPR012870
hap_5A_3	Semolina b*, Semolina pigment	5A	444940447	444943630	TraesCS5A01G229200	wsnp_Ex_c43578_49857984.1	tr|T2DPH4|T2DPH4_PHAVU	O-fucosyltransferase family protein	PF10250: GDP-fucose protein O-fucosyltransferase	IPR019378: GDP-fucose protein O-fucosyltransferase; IPR024709: O-fucosyltransferase, plant		G	PF10250	IPR019378; IPR024709
hap_5A_3	Semolina b*, Semolina pigment	5A	450551630	450556754	TraesCS5A01G234400	BS00089967_51.1	tr|Q5EUD5|Q5EUD5_MAIZE	Protein disulfide isomerase	PF00085: Thioredoxin	IPR005788: Disulphide isomerase; IPR012336: Thioredoxin-like fold; IPR013766: Thioredoxin domain; IPR017937: Thioredoxin, conserved site	GO:0016853 MF: isomerase activity;GO:0045454 BP: cell redox homeostasis	G	PF00085	IPR005788; IPR012336; IPR013766; IPR017937	GO:0016853; GO:0045454
hap_5A_3	Semolina b*, Semolina pigment	5A	457088346	457095371	TraesCS5A01G241300	Tdurum_contig43413_1432.1	tr|T2ASC0|T2ASC0_WHEAT	Protein kinase	PF00069: Protein kinase domain; PF07714: Protein tyrosine kinase	IPR000719: Protein kinase domain; IPR001245: Serine-threonine/tyrosine-protein kinase, catalytic domain; IPR008271: Serine/threonine-protein kinase, active site; IPR011009: Protein kinase-like domain; IPR017441: Protein kinase, ATP binding site	GO:0004672 MF: protein kinase activity;GO:0005524 MF: ATP binding;GO:0006468 BP: protein phosphorylation	G	PF00069; PF07714	IPR000719; IPR001245; IPR008271; IPR011009; IPR017441	GO:0004672; GO:0005524; GO:0006468
hap_5A_3	Semolina b*, Semolina pigment	5D	354942973	354948539	TraesCS5D01G247800	Tdurum_contig43413_1432.2	tr|T2ASC0|T2ASC0_WHEAT	Protein kinase	PF00069: Protein kinase domain; PF07714: Protein tyrosine kinase	IPR000719: Protein kinase domain; IPR001245: Serine-threonine/tyrosine-protein kinase, catalytic domain; IPR008271: Serine/threonine-protein kinase, active site; IPR011009: Protein kinase-like domain; IPR017441: Protein kinase, ATP binding site	GO:0004672 MF: protein kinase activity;GO:0005524 MF: ATP binding;GO:0006468 BP: protein phosphorylation	G	PF00069; PF07714	IPR000719; IPR001245; IPR008271; IPR011009; IPR017441	GO:0004672; GO:0005524; GO:0006468
hap_5A_5	Semolina pigment	5B	570924073	570929074	TraesCS5B01G391700	Excalibur_c29304_176.1	tr|A0A0C4BJV7|A0A0C4BJV7_WHEAT	PHD finger protein ING	PF12998: Inhibitor of growth proteins N-terminal histone-binding; PF00628: PHD-finger	IPR001965: Zinc finger, PHD-type; IPR011011: Zinc finger, FYVE/PHD-type; IPR013083: Zinc finger, RING/FYVE/PHD-type; IPR019787: Zinc finger, PHD-finger; IPR024610: Inhibitor of growth protein, N-terminal histone-binding	GO:0005515 MF: protein binding;GO:0008270 MF: zinc ion binding	G	PF12998; PF00628	IPR001965; IPR011011; IPR013083; IPR019787; IPR024610	GO:0005515; GO:0008270
hap_5A_5	Semolina pigment	5D	464066715	464071412	TraesCS5D01G396600	Excalibur_c29304_176.2	tr|A0A1D5ZNU3|A0A1D5ZNU3_WHEAT	PHD finger protein ING	PF12998: Inhibitor of growth proteins N-terminal histone-binding; PF00628: PHD-finger	IPR001965: Zinc finger, PHD-type; IPR011011: Zinc finger, FYVE/PHD-type; IPR013083: Zinc finger, RING/FYVE/PHD-type; IPR019787: Zinc finger, PHD-finger; IPR024610: Inhibitor of growth protein, N-terminal histone-binding	GO:0005515 MF: protein binding;GO:0008270 MF: zinc ion binding	G	PF12998; PF00628	IPR001965; IPR011011; IPR013083; IPR019787; IPR024610	GO:0005515; GO:0008270
hap_5B_1	Semolina pigment	5B	12571780	12577424	TraesCS5B01G012600	wsnp_Ku_rep_c103274_90057407.1	tr|B5TWK7|B5TWK7_HORVU	Neutral ceramidase	PF04734: Neutral/alkaline non-lysosomal ceramidase, N-terminal; PF17048: Neutral/alkaline non-lysosomal ceramidase, C-terminal	IPR031329: Neutral/alkaline non-lysosomal ceramidase, N-terminal; IPR031331: Neutral/alkaline non-lysosomal ceramidase, C-terminal		G	PF04734; PF17048	IPR031329; IPR031331
hap_5B_1	Semolina pigment	5B	13699905	13702365	TraesCS5B01G014200	Tdurum_contig9291_744.1	AT4G19670.7	RING/U-box superfamily protein	PF13456: Reverse transcriptase-like; PF01485: IBR domain, a half RING-finger domain	IPR001841: Zinc finger, RING-type; IPR002867: IBR domain; IPR012337: Ribonuclease H-like domain; IPR013083: Zinc finger, RING/FYVE/PHD-type; IPR017907: Zinc finger, RING-type, conserved site	GO:0003676 MF: nucleic acid binding;GO:0005515 MF: protein binding;GO:0008270 MF: zinc ion binding	TE?	PF13456; PF01485	IPR001841; IPR002867; IPR012337; IPR013083; IPR017907	GO:0003676; GO:0005515; GO:0008270
hap_5B_1	Semolina pigment	5B	13721856	13725934	TraesCS5B01G014500	Tdurum_contig53796_360.1	tr|A0A1J6IPM2|A0A1J6IPM2_NICAT	Haloacid dehalogenase-like hydrolase domain-containing protein		IPR023214: HAD-like domain		G		IPR023214
hap_5B_1	Semolina pigment	5D	12222518	12227674	TraesCS5D01G019600	wsnp_Ku_rep_c103274_90057407.2	tr|B5TWK7|B5TWK7_HORVU	Neutral ceramidase	PF04734: Neutral/alkaline non-lysosomal ceramidase, N-terminal; PF17048: Neutral/alkaline non-lysosomal ceramidase, C-terminal	IPR031329: Neutral/alkaline non-lysosomal ceramidase, N-terminal; IPR031331: Neutral/alkaline non-lysosomal ceramidase, C-terminal		G	PF04734; PF17048	IPR031329; IPR031331
hap_5B_1	Semolina pigment	5D	14965302	14968973	TraesCS5D01G022000	Tdurum_contig9291_744.2	AT4G19670.7	RING/U-box superfamily protein	PF13456: Reverse transcriptase-like; PF01485: IBR domain, a half RING-finger domain	IPR001841: Zinc finger, RING-type; IPR002867: IBR domain; IPR012337: Ribonuclease H-like domain; IPR013083: Zinc finger, RING/FYVE/PHD-type; IPR017907: Zinc finger, RING-type, conserved site	GO:0003676 MF: nucleic acid binding;GO:0005515 MF: protein binding;GO:0008270 MF: zinc ion binding	TE?	PF13456; PF01485	IPR001841; IPR002867; IPR012337; IPR013083; IPR017907	GO:0003676; GO:0005515; GO:0008270
hap_5B_1	Semolina pigment	6D	5723636	5725969	TraesCS6D01G013700	BS00063476_51.1	tr|A0A1J3JXX9|A0A1J3JXX9_NOCCA	Zinc finger BED domain-containing protein DAYSLEEPER	PF02892: BED zinc finger	IPR003656: Zinc finger, BED-type; IPR013087: Zinc finger C2H2-type	GO:0003676 MF: nucleic acid binding;GO:0003677 MF: DNA binding	TE?	PF02892	IPR003656; IPR013087	GO:0003676; GO:0003677
hap_5B_2	Pigment loss	5B	545398633	545403470	TraesCS5B01G366500	wsnp_Ku_c3102_5811860.1	tr|B9GY13|B9GY13_POPTR	Zinc finger family protein		IPR003656: Zinc finger, BED-type; IPR013087: Zinc finger C2H2-type	GO:0003676 MF: nucleic acid binding;GO:0003677 MF: DNA binding	TE?		IPR003656; IPR013087	GO:0003676; GO:0003677
hap_5B_2	Pigment loss	5B	550211137	550211530	TraesCS5B01G371600	Kukri_c37692_347.1	tr|A0A0B2NQI3|A0A0B2NQI3_GLYSO	Zinc finger protein 512B				TE?
hap_5B_2	Pigment loss	5B	550235480	550237242	TraesCS5B01G371900	BS00087043_51.1	tr|N1QQU7|N1QQU7_AEGTA	Manganese-dependent ADP-ribose/CDP-alcohol diphosphatase	PF00149: Calcineurin-like phosphoesterase	IPR004843: Calcineurin-like phosphoesterase domain, ApaH type; IPR029052: Metallo-dependent phosphatase-like	GO:0016787 MF: hydrolase activity	G	PF00149	IPR004843; IPR029052	GO:0016787
hap_5B_2	Pigment loss	5B	550374651	550377979	TraesCS5B01G372300	CAP12_c703_150.1	AT5G55820.9	inner centromere protein, ARK-binding region protein		IPR011990: Tetratricopeptide-like helical domain	GO:0005515 MF: protein binding	G		IPR011990	GO:0005515
hap_5B_2	Pigment loss	5B	550844341	550847794	TraesCS5B01G373000	Excalibur_c33675_410.1	tr|K4CV81|K4CV81_SOLLC	E3 ubiquitin-protein ligase	PF13445: RING-type zinc-finger	IPR001841: Zinc finger, RING-type; IPR004331: SPX domain; IPR017907: Zinc finger, RING-type, conserved site; IPR027370: RING-type zinc-finger, LisH dimerisation motif	GO:0005515 MF: protein binding;GO:0008270 MF: zinc ion binding	G	PF13445	IPR001841; IPR004331; IPR017907; IPR027370	GO:0005515; GO:0008270
hap_5B_2	Pigment loss	5B	551499393	551502981	TraesCS5B01G373900	BS00068805_51.1	tr|A0A103XH66|A0A103XH66_CYNCS	EEIG1/EHBP1 N-terminal domain-containing protein	PF10358: N-terminal C2 in EEIG1 and EHBP1 proteins	IPR019448: EEIG1/EHBP1 N-terminal domain		G	PF10358	IPR019448
hap_5B_2	Pigment loss	5B	558405273	558409405	TraesCS5B01G380500	Tdurum_contig10268_1000.1	tr|B9HG67|B9HG67_POPTR	Transporter-related family protein	PF00083: Sugar (and other) transporter	IPR005828: Major facilitator, sugar transporter-like; IPR005829: Sugar transporter, conserved site; IPR020846: Major facilitator superfamily domain	GO:0005215 MF: transporter activity;GO:0016021 CC: integral component of membrane;GO:0022857 MF: transmembrane transporter activity;GO:0055085 BP: transmembrane transport	G	PF00083	IPR005828; IPR005829; IPR020846	GO:0005215; GO:0016021; GO:0022857; GO:0055085
hap_5B_2	Pigment loss	5B	570890410	570894877	TraesCS5B01G391500	Tdurum_contig28016_254.1	tr|F4JDC3|F4JDC3_ARATH	Evolutionarily conserved C-terminal region 2	PF04146: YT521-B-like domain	IPR007275: YTH domain	GO:0003723 MF: RNA binding	G	PF04146	IPR007275	GO:0003723
hap_5B_4	Protein loss, Semolina pigment	5B	684609905	684615867	TraesCS5B01G523800	Kukri_c16864_398.1	tr|G7J7N5|G7J7N5_MEDTR	ATP-dependent zinc metalloprotease FTSH protein	PF00004: ATPase family associated with various cellular activities (AAA); PF01434: Peptidase family M41	IPR000642: Peptidase M41; IPR003593: AAA+ ATPase domain; IPR003959: ATPase, AAA-type, core; IPR003960: ATPase, AAA-type, conserved site; IPR005936: Peptidase, FtsH; IPR027417: P-loop containing nucleoside triphosphate hydrolase	GO:0004222 MF: metalloendopeptidase activity;GO:0005524 MF: ATP binding;GO:0006508 BP: proteolysis;GO:0016020 CC: membrane	G	PF00004; PF01434	IPR000642; IPR003593; IPR003959; IPR003960; IPR005936; IPR027417	GO:0004222; GO:0005524; GO:0006508; GO:0016020
hap_6A_3	Protein loss, Semolina pigment	6A	60019879	60023759	TraesCS6A01G091300	Excalibur_c48569_78.1	tr|G7J5E4|G7J5E4_MEDTR	Transmembrane protein, putative				G
hap_6A_3	Protein loss, Semolina pigment	6A	60430794	60437637	TraesCS6A01G092200	Tdurum_contig55124_310.1	tr|W9S0P5|W9S0P5_9ROSA	Serine/threonine-protein kinase ATM	PF00855: PWWP domain	IPR000313: PWWP domain		G	PF00855	IPR000313
hap_6A_3	Protein loss, Semolina pigment	6B	114157500	114161192	TraesCS6B01G119500	Excalibur_c48569_78.2	tr|G7J5E4|G7J5E4_MEDTR	Transmembrane protein, putative				G
hap_6A_3	Protein loss, Semolina pigment	6D	45901482	45905207	TraesCS6D01G080200	Excalibur_c48569_78.3	tr|G7J5E4|G7J5E4_MEDTR	Transmembrane protein, putative				G
hap_6B_2	Dough tenacity, Semolina pigment	6B	44284325	44287856	TraesCS6B01G066500	BS00109708_51.1	tr|A0A1D6B0T3|A0A1D6B0T3_WHEAT	Autophagy protein 5	PF04106: Autophagy protein Apg5	IPR007239: Autophagy-related protein 5	GO:0005737 CC: cytoplasm;GO:0006914 BP: autophagy	G	PF04106	IPR007239	GO:0005737; GO:0006914
hap_6B_2	Dough tenacity, Semolina pigment	6B	46751895	46754654	TraesCS6B01G069300	Kukri_c24439_323.1	tr|U5GGQ9|U5GGQ9_POPTR	Kinase family protein	PF07714: Protein tyrosine kinase	IPR000719: Protein kinase domain; IPR001245: Serine-threonine/tyrosine-protein kinase, catalytic domain; IPR011009: Protein kinase-like domain	GO:0004672 MF: protein kinase activity;GO:0005524 MF: ATP binding;GO:0006468 BP: protein phosphorylation	G	PF07714	IPR000719; IPR001245; IPR011009	GO:0004672; GO:0005524; GO:0006468
hap_6B_2	Dough tenacity, Semolina pigment	6B	47844215	47868744	TraesCS6B01G071100	Ex_c61830_971.1	tr|D7M0L2|D7M0L2_ARALL	Structural maintenance of chromosomes family protein	PF02463: RecF/RecN/SMC N terminal domain	IPR003395: RecF/RecN/SMC, N-terminal; IPR027417: P-loop containing nucleoside triphosphate hydrolase		G	PF02463	IPR003395; IPR027417
hap_6B_2	Dough tenacity, Semolina pigment	Unknown	95965564	95968269	TraesCSU01G111300	Kukri_c24439_323.2	tr|U5GGQ9|U5GGQ9_POPTR	Kinase family protein	PF07714: Protein tyrosine kinase	IPR000719: Protein kinase domain; IPR001245: Serine-threonine/tyrosine-protein kinase, catalytic domain; IPR011009: Protein kinase-like domain	GO:0004672 MF: protein kinase activity;GO:0005524 MF: ATP binding;GO:0006468 BP: protein phosphorylation	G	PF07714	IPR000719; IPR001245; IPR011009	GO:0004672; GO:0005524; GO:0006468
hap_6B_4	Protein content	6A	511568478	511572757	TraesCS6A01G282000	wsnp_Ku_c1876_3666308.2	tr|G7IWL8|G7IWL8_MEDTR	Makorin RING-zinc-finger protein	PF00642: Zinc finger C-x8-C-x5-C-x3-H type (and similar); PF00097: Zinc finger, C3HC4 type (RING finger)	IPR000571: Zinc finger, CCCH-type; IPR001841: Zinc finger, RING-type; IPR013083: Zinc finger, RING/FYVE/PHD-type; IPR017907: Zinc finger, RING-type, conserved site; IPR018957: Zinc finger, C3HC4 RING-type	GO:0005515 MF: protein binding;GO:0008270 MF: zinc ion binding;GO:0046872 MF: metal ion binding	TE?	PF00642; PF00097	IPR000571; IPR001841; IPR013083; IPR017907; IPR018957	GO:0005515; GO:0008270; GO:0046872
hap_7A_3	Semolina pigment	4A	673067763	673071513	TraesCS4A01G397800	IAAV1940.2	tr|K8ECN8|K8ECN8_9CHLO	tRNA-specific adenosine deaminase	PF00383: Cytidine and deoxycytidylate deaminase zinc-binding region	IPR002125: Cytidine and deoxycytidylate deaminases, zinc-binding; IPR016193: Cytidine deaminase-like	GO:0003824 MF: catalytic activity;GO:0008270 MF: zinc ion binding	G	PF00383	IPR002125; IPR016193	GO:0003824; GO:0008270
hap_7A_3	Semolina pigment	7A	62849289	62861117	TraesCS7A01G102300	CAP7_c548_299.1;Tdurum_contig67992_160.1	tr|G7LHG7|G7LHG7_MEDTR	Transmembrane protein, putative				G
hap_7A_3	Semolina pigment	7A	63377918	63379202	TraesCS7A01G103500	Tdurum_contig8190_280.1	tr|A0A1D6BZX8|A0A1D6BZX8_WHEAT	Xyloglucan endotransglucosylase/hydrolase	PF00722: Glycosyl hydrolases family 16; PF06955: Xyloglucan endo-transglycosylase (XET) C-terminus	IPR000757: Glycoside hydrolase family 16; IPR008264: Beta-glucanase; IPR010713: Xyloglucan endo-transglycosylase, C-terminal; IPR013320: Concanavalin A-like lectin/glucanase domain; IPR016455: Xyloglucan endotransglucosylase/hydrolase	GO:0004553 MF: hydrolase activity, hydrolyzing O-glycosyl compounds;GO:0005618 CC: cell wall;GO:0005975 BP: carbohydrate metabolic process;GO:0006073 BP: cellular glucan metabolic process;GO:0010411 BP: xyloglucan metabolic process;GO:0016762 MF: xyloglucan:xyloglucosyl transferase activity;GO:0042546 BP: cell wall biogenesis;GO:0048046 CC: apoplast	G	PF00722; PF06955	IPR000757; IPR008264; IPR010713; IPR013320; IPR016455	GO:0004553; GO:0005618; GO:0005975; GO:0006073; GO:0010411; GO:0016762; GO:0042546; GO:0048046
hap_7A_3	Semolina pigment	7A	63443676	63446292	TraesCS7A01G104100	Tdurum_contig28195_198.1	tr|A0A1J3GWR4|A0A1J3GWR4_NOCCA	BRISC and BRCA1-A complex member 1		IPR002035: von Willebrand factor, type A		G		IPR002035
hap_7A_3	Semolina pigment	7A	63700268	63700992	TraesCS7A01G104600	Tdurum_contig31137_373.2	AT3G61370.3	pre-mRNA-splicing factor CWC22-like protein (DUF3245)	PF11595: Protein of unknown function (DUF3245)	IPR021641: Protein of unknown function DUF3245		G	PF11595	IPR021641
hap_7A_3	Semolina pigment	7A	65006013	65007765	TraesCS7A01G107400	BS00021692_51.1;Tdurum_contig85377_141.1	tr|A0A1D6BU25|A0A1D6BU25_WHEAT	Profilin	PF00235: Profilin	IPR005455: Profilin; IPR027310: Profilin conserved site	GO:0003779 MF: actin binding	G	PF00235	IPR005455; IPR027310	GO:0003779
hap_7A_3	Semolina pigment	7A	68188194	68190915	TraesCS7A01G111400	Tdurum_contig51645_738.1	tr|D7MGG9|D7MGG9_ARALL	AT4g33690/T16L1_180				G
hap_7A_3	Semolina pigment	7A	246265280	246270612	TraesCS7A01G257100	Excalibur_rep_c81365_214.1	tr|A0A1D6SCD2|A0A1D6SCD2_WHEAT	Peptidylprolyl isomerase	PF00254: FKBP-type peptidyl-prolyl cis-trans isomerase; PF00515: Tetratricopeptide repeat	IPR001179: FKBP-type peptidyl-prolyl cis-trans isomerase domain; IPR001440: Tetratricopeptide repeat 1; IPR011990: Tetratricopeptide-like helical domain; IPR013026: Tetratricopeptide repeat-containing domain; IPR019734: Tetratricopeptide repeat	GO:0005515 MF: protein binding	G	PF00254; PF00515	IPR001179; IPR001440; IPR011990; IPR013026; IPR019734	GO:0005515
hap_7A_3	Semolina pigment	7B	203740681	203744918	TraesCS7B01G153100	Excalibur_rep_c81365_214.3	tr|A0A1D6CHE3|A0A1D6CHE3_WHEAT	Peptidylprolyl isomerase	PF00254: FKBP-type peptidyl-prolyl cis-trans isomerase; PF00515: Tetratricopeptide repeat	IPR001179: FKBP-type peptidyl-prolyl cis-trans isomerase domain; IPR001440: Tetratricopeptide repeat 1; IPR011990: Tetratricopeptide-like helical domain; IPR013026: Tetratricopeptide repeat-containing domain; IPR019734: Tetratricopeptide repeat	GO:0005515 MF: protein binding	G	PF00254; PF00515	IPR001179; IPR001440; IPR011990; IPR013026; IPR019734	GO:0005515
hap_7A_3	Semolina pigment	7D	59099116	59101041	TraesCS7D01G098800	Tdurum_contig31137_373.1	AT3G61370.3	pre-mRNA-splicing factor CWC22-like protein (DUF3245)	PF11595: Protein of unknown function (DUF3245)	IPR021641: Protein of unknown function DUF3245		G	PF11595	IPR021641
hap_7A_3	Semolina pigment	7D	232811534	232815921	TraesCS7D01G257300	Excalibur_rep_c81365_214.2	tr|A0A1D6CY42|A0A1D6CY42_WHEAT	Peptidylprolyl isomerase	PF00254: FKBP-type peptidyl-prolyl cis-trans isomerase; PF00515: Tetratricopeptide repeat	IPR001179: FKBP-type peptidyl-prolyl cis-trans isomerase domain; IPR001440: Tetratricopeptide repeat 1; IPR011990: Tetratricopeptide-like helical domain; IPR013026: Tetratricopeptide repeat-containing domain; IPR019734: Tetratricopeptide repeat	GO:0005515 MF: protein binding	G	PF00254; PF00515	IPR001179; IPR001440; IPR011990; IPR013026; IPR019734	GO:0005515
hap_7A_4	Semolina pigment	7A	93279513	93282224	TraesCS7A01G142400	BS00040657_51.1	tr|A0A0K9Q4D1|A0A0K9Q4D1_ZOSMR	Nodulin-like / Major Facilitator Superfamily protein	PF06813: Nodulin-like; PF07690: Major Facilitator Superfamily	IPR010658: Nodulin-like; IPR011701: Major facilitator superfamily; IPR020846: Major facilitator superfamily domain	GO:0016021 CC: integral component of membrane;GO:0055085 BP: transmembrane transport	G	PF06813; PF07690	IPR010658; IPR011701; IPR020846	GO:0016021; GO:0055085
hap_7A_4	Semolina pigment	7A	102040613	102041958	TraesCS7A01G148700	wsnp_JG_c227_167774.1	tr|A0A103YHF4|A0A103YHF4_CYNCS	Thioredoxin	PF00085: Thioredoxin	IPR012336: Thioredoxin-like fold; IPR013766: Thioredoxin domain	GO:0045454 BP: cell redox homeostasis	G	PF00085	IPR012336; IPR013766	GO:0045454
hap_7A_4	Semolina pigment	7A	102056222	102058731	TraesCS7A01G148800	Excalibur_c987_197.1	AT3G05140.2	ROP binding protein kinases 2				G
hap_7A_6	Protein content, Deformation energy	7A	169304032	169304908	TraesCS7A01G206700	wsnp_BE498209A_Ta_2_1.1	tr|A0A061QRL8|A0A061QRL8_9CHLO	Protein curvature thylakoid chloroplastic-like	PF14159: CAAD domains of cyanobacterial aminoacyl-tRNA synthetase	IPR025564: Cyanobacterial aminoacyl-tRNA synthetase, CAAD domain		G	PF14159	IPR025564
hap_7A_6	Protein content, Deformation energy	7A	169304032	169304908	TraesCS7A01G206700	wsnp_BE498209A_Ta_2_1.1	tr|A0A061QRL8|A0A061QRL8_9CHLO	Protein curvature thylakoid chloroplastic-like	PF14159: CAAD domains of cyanobacterial aminoacyl-tRNA synthetase	IPR025564: Cyanobacterial aminoacyl-tRNA synthetase, CAAD domain		G	PF14159	IPR025564
hap_7A_7	Semolina pigment	7A	247662203	247663457	TraesCS7A01G257800	BS00067759_51.1	sp|O15943|CADN_DROME	Neural-cadherin	PF07762: Protein of unknown function (DUF1618)	IPR011676: Domain of unknown function DUF1618		G	PF07762	IPR011676
hap_7A_7	Semolina pigment	7A	260030185	260033658	TraesCS7A01G263100	Tdurum_contig11862_341.1	tr|A0A061E5W2|A0A061E5W2_THECC	NAC domain protein,	PF02365: No apical meristem (NAM) protein	IPR003441: NAC domain	GO:0003677 MF: DNA binding;GO:0006355 BP: regulation of transcription, DNA-templated	G	PF02365	IPR003441	GO:0003677; GO:0006355
hap_7A_7	Semolina pigment	7A	260904287	260907791	TraesCS7A01G263400	wsnp_be471272A_Ta_2_1.1	AT5G41110.2	meiosis chromosome segregation family protein	PF13889: Chromosome segregation during meiosis	IPR025261: Domain of unknown function DUF4210; IPR033473: Protein FAM214/SPAC3H8.04, C-terminal		G	PF13889	IPR025261; IPR033473
hap_7A_7	Semolina pigment	7A	316013555	316031215	TraesCS7A01G283500	wsnp_Ex_rep_c71217_70021470.1	tr|A0A1J6JAF1|A0A1J6JAF1_NICAT	Mediator of rna polymerase ii transcription subunit 15a	PF16987: KIX domain	IPR003101: Coactivator CBP, KIX domain	GO:0003712 MF: transcription cofactor activity;GO:0006355 BP: regulation of transcription, DNA-templated	G	PF16987	IPR003101	GO:0003712; GO:0006355
hap_7A_7	Semolina pigment	7A	368240556	368245534	TraesCS7A01G292700	RAC875_c37565_396.1	tr|M7ZCR9|M7ZCR9_TRIUA	Cytochrome b561	PF03188: Eukaryotic cytochrome b561	IPR006593: Cytochrome b561/ferric reductase transmembrane		G	PF03188	IPR006593
hap_7A_7	Semolina pigment	7A	409870373	409879449	TraesCS7A01G299400	wsnp_CAP11_c592_400447.1	tr|E9M5R6|E9M5R6_WHEAT	LHY	PF00249: Myb-like DNA-binding domain	IPR001005: SANT/Myb domain; IPR006447: Myb domain, plants; IPR009057: Homeobox domain-like; IPR017930: Myb domain	GO:0003677 MF: DNA binding	G	PF00249	IPR001005; IPR006447; IPR009057; IPR017930	GO:0003677
hap_7A_7	Semolina pigment	7A	424926587	424933099	TraesCS7A01G302900	Tdurum_contig11542_548.1	AT3G61420.1	BSD domain (BTF2-like transcription factors, Synapse-associated proteins and DOS2-like proteins)	PF03909: BSD domain	IPR005607: BSD domain; IPR011993: PH domain-like		G	PF03909	IPR005607; IPR011993
hap_7A_7	Semolina pigment	7A	427615303	427619611	TraesCS7A01G303900	Ex_c21222_313.1	tr|A0A199VZT1|A0A199VZT1_ANACO	Peroxisome biogenesis protein 2	PF04757: Pex2 / Pex12 amino terminal region; PF00097: Zinc finger, C3HC4 type (RING finger)	IPR001841: Zinc finger, RING-type; IPR006845: Pex, N-terminal; IPR013083: Zinc finger, RING/FYVE/PHD-type; IPR017907: Zinc finger, RING-type, conserved site; IPR018957: Zinc finger, C3HC4 RING-type	GO:0005515 MF: protein binding;GO:0008270 MF: zinc ion binding;GO:0046872 MF: metal ion binding	G	PF04757; PF00097	IPR001841; IPR006845; IPR013083; IPR017907; IPR018957	GO:0005515; GO:0008270; GO:0046872
hap_7A_7	Semolina pigment	7A	428342041	428344900	TraesCS7A01G304400	Tdurum_contig70105_162.1	tr|A0A061G7A6|A0A061G7A6_THECC	Small nuclear ribonucleoprotein family protein	PF01423: LSM domain	IPR001163: LSM domain, eukaryotic/archaea-type; IPR010920: LSM domain		G	PF01423	IPR001163; IPR010920
hap_7A_7	Semolina pigment	7A	430240068	430242751	TraesCS7A01G305200	Tdurum_contig62237_531.1	tr|W0C8Y8|W0C8Y8_9FABA	NAC domain-containing protein	PF02365: No apical meristem (NAM) protein	IPR003441: NAC domain	GO:0003677 MF: DNA binding;GO:0006355 BP: regulation of transcription, DNA-templated	G	PF02365	IPR003441	GO:0003677; GO:0006355
hap_7A_7	Semolina pigment	7A	434734009	434738764	TraesCS7A01G307400	Ra_c66215_1118.1	tr|D7MUB7|D7MUB7_ARALL	Kinase family protein	PF07714: Protein tyrosine kinase	IPR000719: Protein kinase domain; IPR001245: Serine-threonine/tyrosine-protein kinase, catalytic domain; IPR008271: Serine/threonine-protein kinase, active site; IPR011009: Protein kinase-like domain	GO:0004672 MF: protein kinase activity;GO:0005524 MF: ATP binding;GO:0006468 BP: protein phosphorylation	G	PF07714	IPR000719; IPR001245; IPR008271; IPR011009	GO:0004672; GO:0005524; GO:0006468
hap_7A_7	Semolina pigment	7A	506129778	506132157	TraesCS7A01G344100	wsnp_Ex_c45495_51274052.1	tr|M8B287|M8B287_TRIUA	DNA-directed RNA polymerase III subunit RPC5	PF04801: Sin-like protein conserved region	IPR006886: DNA-directed RNA polymerase III subunit Rpc5	GO:0003899 MF: DNA-directed 5'-3' RNA polymerase activity;GO:0005634 CC: nucleus;GO:0006351 BP: transcription, DNA-templated	G	PF04801	IPR006886	GO:0003899; GO:0005634; GO:0006351
hap_7A_7	Semolina pigment	7B	220130158	220135024	TraesCS7B01G161200	wsnp_be471272A_Ta_2_1.3	AT5G41110.2	meiosis chromosome segregation family protein	PF13889: Chromosome segregation during meiosis	IPR025261: Domain of unknown function DUF4210; IPR033473: Protein FAM214/SPAC3H8.04, C-terminal		G	PF13889	IPR025261; IPR033473
hap_7A_7	Semolina pigment	7B	317228073	317237268	TraesCS7B01G188000	wsnp_CAP11_c592_400447.2	tr|E9M5R6|E9M5R6_WHEAT	LHY	PF00249: Myb-like DNA-binding domain	IPR001005: SANT/Myb domain; IPR006447: Myb domain, plants; IPR009057: Homeobox domain-like; IPR017930: Myb domain	GO:0003677 MF: DNA binding	G	PF00249	IPR001005; IPR006447; IPR009057; IPR017930	GO:0003677
hap_7A_7	Semolina pigment	7B	372326810	372336678	TraesCS7B01G203000	Tdurum_contig11542_548.2	AT1G55750.6	BSD domain (BTF2-like transcription factors, Synapse-associated proteins and DOS2-like proteins)	PF03909: BSD domain	IPR005607: BSD domain; IPR011993: PH domain-like		G	PF03909	IPR005607; IPR011993
hap_7A_7	Semolina pigment	7B	444475138	444477557	TraesCS7B01G239000	wsnp_Ex_c45495_51274052.3	tr|M8B287|M8B287_TRIUA	DNA-directed RNA polymerase III subunit RPC5	PF04801: Sin-like protein conserved region	IPR006886: DNA-directed RNA polymerase III subunit Rpc5	GO:0003899 MF: DNA-directed 5'-3' RNA polymerase activity;GO:0005634 CC: nucleus;GO:0006351 BP: transcription, DNA-templated	G	PF04801	IPR006886	GO:0003899; GO:0005634; GO:0006351
hap_7A_7	Semolina pigment	7D	244769270	244774160	TraesCS7D01G264000	wsnp_be471272A_Ta_2_1.2	AT5G41110.2	meiosis chromosome segregation family protein	PF13889: Chromosome segregation during meiosis	IPR025261: Domain of unknown function DUF4210; IPR033473: Protein FAM214/SPAC3H8.04, C-terminal		G	PF13889	IPR025261; IPR033473
hap_7A_7	Semolina pigment	7D	370177294	370186393	TraesCS7D01G295400	wsnp_CAP11_c592_400447.3	tr|E9M5R6|E9M5R6_WHEAT	LHY	PF00249: Myb-like DNA-binding domain	IPR001005: SANT/Myb domain; IPR006447: Myb domain, plants; IPR009057: Homeobox domain-like; IPR017930: Myb domain	GO:0003677 MF: DNA binding	G	PF00249	IPR001005; IPR006447; IPR009057; IPR017930	GO:0003677
hap_7A_7	Semolina pigment	7D	377605523	377615165	TraesCS7D01G298200	Tdurum_contig11542_548.3	AT1G55750.6	BSD domain (BTF2-like transcription factors, Synapse-associated proteins and DOS2-like proteins)	PF03909: BSD domain	IPR005607: BSD domain; IPR011993: PH domain-like		G	PF03909	IPR005607; IPR011993
hap_7A_7	Semolina pigment	7D	379826760	379829444	TraesCS7D01G299900	Tdurum_contig70105_162.2	tr|A0A061G7A6|A0A061G7A6_THECC	Small nuclear ribonucleoprotein family protein	PF01423: LSM domain	IPR001163: LSM domain, eukaryotic/archaea-type; IPR010920: LSM domain		G	PF01423	IPR001163; IPR010920
hap_7A_7	Semolina pigment	7D	382255409	382257903	TraesCS7D01G302000	Tdurum_contig62237_531.2	tr|W0C8Y8|W0C8Y8_9FABA	NAC domain-containing protein	PF02365: No apical meristem (NAM) protein	IPR003441: NAC domain	GO:0003677 MF: DNA binding;GO:0006355 BP: regulation of transcription, DNA-templated	G	PF02365	IPR003441	GO:0003677; GO:0006355
hap_7A_7	Semolina pigment	7D	386354129	386357589	TraesCS7D01G304200	Ra_c66215_1118.2	tr|D7MUB7|D7MUB7_ARALL	Kinase family protein	PF07714: Protein tyrosine kinase	IPR000719: Protein kinase domain; IPR001245: Serine-threonine/tyrosine-protein kinase, catalytic domain; IPR008271: Serine/threonine-protein kinase, active site; IPR011009: Protein kinase-like domain	GO:0004672 MF: protein kinase activity;GO:0005524 MF: ATP binding;GO:0006468 BP: protein phosphorylation	G	PF07714	IPR000719; IPR001245; IPR008271; IPR011009	GO:0004672; GO:0005524; GO:0006468
hap_7A_7	Semolina pigment	7D	426847161	426849577	TraesCS7D01G335500	wsnp_Ex_c45495_51274052.2	tr|M8B287|M8B287_TRIUA	DNA-directed RNA polymerase III subunit RPC5	PF04801: Sin-like protein conserved region	IPR006886: DNA-directed RNA polymerase III subunit Rpc5	GO:0003899 MF: DNA-directed 5'-3' RNA polymerase activity;GO:0005634 CC: nucleus;GO:0006351 BP: transcription, DNA-templated	G	PF04801	IPR006886	GO:0003899; GO:0005634; GO:0006351
hap_7A_9	Semolina pigment, Deformation energy	7A	661957380	661962464	TraesCS7A01G465500	Tdurum_contig69067_405.1	tr|A0A1E5UNM0|A0A1E5UNM0_9POAL	Glycine-rich domain-containing protein 2	PF07173: Glycine-rich domain-containing protein-like	IPR009836: Glycine-rich domain-containing protein-like		G	PF07173	IPR009836
hap_7A_9	Semolina pigment, Deformation energy	7A	667474937	667476701	TraesCS7A01G471300	BS00067610_51.1	tr|M8CFK1|M8CFK1_AEGTA	Pentatricopeptide repeat-containing protein	PF13041: PPR repeat family; PF01535: PPR repeat	IPR002885: Pentatricopeptide repeat; IPR011990: Tetratricopeptide-like helical domain	GO:0005515 MF: protein binding	G	PF13041; PF01535	IPR002885; IPR011990	GO:0005515
hap_7A_9	Semolina pigment, Deformation energy	7D	576606694	576608092	TraesCS7D01G459100	BS00067425_51.1	AT1G30920.1	F-box family protein	PF00646: F-box domain	IPR001810: F-box domain	GO:0005515 MF: protein binding	TE?	PF00646	IPR001810	GO:0005515
hap_7A_10	Plant height	7D	588019972	588031413	TraesCS7D01G476500	IAAV5578.2	tr|A0A067XSU4|A0A067XSU4_CICAR	CC-NBS-LRR disease resistance protein	PF00931: NB-ARC domain	IPR002182: NB-ARC; IPR011991: Winged helix-turn-helix DNA-binding domain; IPR027417: P-loop containing nucleoside triphosphate hydrolase; IPR032675: Leucine-rich repeat domain, L domain-like	GO:0043531 MF: ADP binding	G	PF00931	IPR002182; IPR011991; IPR027417; IPR032675	GO:0043531
hap_7A_11	Protein content, Semolina b*, Semolina pigment	7A	719577052	719579465	TraesCS7A01G543000	Tdurum_contig93328_869.1	tr|A0A0K9Q571|A0A0K9Q571_ZOSMR	DDB1-and CUL4-associated factor	PF00400: WD domain, G-beta repeat	IPR001680: WD40 repeat; IPR015943: WD40/YVTN repeat-like-containing domain; IPR017986: WD40-repeat-containing domain	GO:0005515 MF: protein binding	G	PF00400	IPR001680; IPR015943; IPR017986	GO:0005515
hap_7A_11	Protein content, Semolina b*, Semolina pigment	7A	721000101	721000395	TraesCS7A01G544500	BS00002510_51.1	sp|C8WJZ5|PHNPP_EGGLE	Phosphoribosyl 1,2-cyclic phosphate 1,2-diphosphodiesterase				G
hap_7A_11	Protein content, Semolina b*, Semolina pigment	7A	719577052	719579465	TraesCS7A01G543000	Tdurum_contig93328_869.1	tr|A0A0K9Q571|A0A0K9Q571_ZOSMR	DDB1-and CUL4-associated factor	PF00400: WD domain, G-beta repeat	IPR001680: WD40 repeat; IPR015943: WD40/YVTN repeat-like-containing domain; IPR017986: WD40-repeat-containing domain	GO:0005515 MF: protein binding	G	PF00400	IPR001680; IPR015943; IPR017986	GO:0005515
hap_7A_11	Protein content, Semolina b*, Semolina pigment	7A	721000101	721000395	TraesCS7A01G544500	BS00002510_51.1	sp|C8WJZ5|PHNPP_EGGLE	Phosphoribosyl 1,2-cyclic phosphate 1,2-diphosphodiesterase				G
hap_7B_3	Pasta b*, Semolina pigment	7B	611613088	611620021	TraesCS7B01G353800	BS00075332_51.1	AT1G65790.1	receptor kinase 1	PF00069: Protein kinase domain; PF00635: MSP (Major sperm protein) domain; PF00931: NB-ARC domain	IPR000535: Major sperm protein (MSP) domain; IPR000719: Protein kinase domain; IPR002182: NB-ARC; IPR008271: Serine/threonine-protein kinase, active site; IPR008962: PapD-like; IPR011009: Protein kinase-like domain; IPR011991: Winged helix-turn-helix DNA-binding domain; IPR013783: Immunoglobulin-like fold; IPR017441: Protein kinase, ATP binding site; IPR027417: P-loop containing nucleoside tripho…	GO:0004672 MF: protein kinase activity;GO:0005524 MF: ATP binding;GO:0006468 BP: protein phosphorylation;GO:0043531 MF: ADP binding	G	PF00069; PF00635; PF00931	IPR000535; IPR000719; IPR002182; IPR008271; IPR008962; IPR011009; IPR011991; IPR013783; IPR017441; IPR027417; IPR032675	GO:0004672; GO:0005524; GO:0006468; GO:0043531
hap_7B_3	Pasta b*, Semolina pigment	7B	620592196	620601067	TraesCS7B01G358300	Tdurum_contig41998_1213.1	AT5G08440.1	transmembrane protein	PF16709: Fused Ig-PH domain of plant-specific actin-binding protein	IPR032015: Stomatal closure-related actin-binding protein, fused Ig-PH domain		G	PF16709	IPR032015
hap_7B_3	Pasta b*, Semolina pigment	7B	622828177	622828959	TraesCS7B01G360800	CAP7_rep_c5216_143.1	sp|Q29RZ1|PDDC1_BOVIN	Parkinson disease 7 domain-containing protein 1				G
hap_7B_3	Pasta b*, Semolina pigment	7D	566780636	566789926	TraesCS7D01G446500	Tdurum_contig41998_1213.2	AT5G08440.1	transmembrane protein	PF16709: Fused Ig-PH domain of plant-specific actin-binding protein	IPR032015: Stomatal closure-related actin-binding protein, fused Ig-PH domain		G	PF16709	IPR032015
hap_7B_4	Gluten index, Protein loss, Semolina pigment	7B	643352923	643355935	TraesCS7B01G378900	RAC875_c3361_180.1	tr|G7KLS4|G7KLS4_MEDTR	Ubiquitin conjugation factor E4, putative	PF10408: Ubiquitin elongating factor core; PF04564: U-box domain	IPR003613: U box domain; IPR013083: Zinc finger, RING/FYVE/PHD-type; IPR019474: Ubiquitin conjugation factor E4, core	GO:0000151 CC: ubiquitin ligase complex;GO:0004842 MF: ubiquitin-protein transferase activity;GO:0006511 BP: ubiquitin-dependent protein catabolic process;GO:0016567 BP: protein ubiquitination;GO:0034450 MF: ubiquitin-ubiquitin ligase activity	G	PF10408; PF04564	IPR003613; IPR013083; IPR019474	GO:0000151; GO:0004842; GO:0006511; GO:0016567; GO:0034450
hap_7B_4	Gluten index, Protein loss, Semolina pigment	7D	579149849	579152855	TraesCS7D01G464800	RAC875_c3361_180.2	tr|G7KLS4|G7KLS4_MEDTR	Ubiquitin conjugation factor E4, putative	PF10408: Ubiquitin elongating factor core; PF04564: U-box domain	IPR003613: U box domain; IPR013083: Zinc finger, RING/FYVE/PHD-type; IPR019474: Ubiquitin conjugation factor E4, core	GO:0000151 CC: ubiquitin ligase complex;GO:0004842 MF: ubiquitin-protein transferase activity;GO:0006511 BP: ubiquitin-dependent protein catabolic process;GO:0016567 BP: protein ubiquitination;GO:0034450 MF: ubiquitin-ubiquitin ligase activity	G	PF10408; PF04564	IPR003613; IPR013083; IPR019474	GO:0000151; GO:0004842; GO:0006511; GO:0016567; GO:0034450
1CS gene start coord: Start position of the gene on Chinese spring reference genome
2CS gene end coord: End position of the gene on Chinese spring reference genome
